# Supplementary material for: Emergence of mcr-9.1 in Extended-Spectrum-β-Lactamase-Producing Clinical Enterobacteriaceae in Pretoria, South Africa: Global Evolutionary Phylogenomics, Resistome, and Mobilome
Source: mSystems. 2020 May 19;5(3):e00148-20. doi: 10.1128/mSystems.00148-20 (PMC7253365; doi:10.1128/mSystems.00148-20)
Supplement: TABLE S1 [file mSystems.00148-20-st001.xlsx]

## Sheet: Sheet1
Table S1. Antimicrobial sensitivity results and correlation between the resistance phenome and resistomes of the isolates
							B-lactams
		PENICILLINS &-/CLAVULANATE/SULBACTAM					MONOBACTAMS	CEPHEMS &/-CLAVULANATE								CARBAPENEMS
Sample code	Organism	AUG MIC	AM MIC	A/S MIC	PI MIC	P/T MIC	AZT MIC	CPE MIC	CFT MIC	CFT/CA MIC	CFX MIC	CAZ MIC	CAZ/CA MIC	CRM MIC	CF MIC	DOR MIC	ETP MIC	IMP MIC	MER MIC	Resistance genes
CF003	Citrobacter freundii	>16/8	>16	>16/8	>64	<=8	>16	>16	>32	<=0.5	>16	>16	0.5	>16	>16	<=1	<=0.5	<=1	<=1	blaCMY-79, aac(6')-If
CF004	Citrobacter freundii	>16/8	>16	>16/8	64	<=8	4	<=1	8	>4	>16	16	>2	>16	>16	<=1	<=0.5	<=1	<=1	blaCMY-151, fosA7
EC001	Enterobacter hormaechei	>16/8	>16	>16/8	>64	16	>16	>16	>32	<=0.5	>16	>16	2	>16	>16	<=1	<=0.5	<=1	<=1	ARR-2:ere(A), aadA24, aac(3)-IIa, strA:strB:sul2, sul1:cmlA1, QnrS1, fosA, oqxA:oqxB, dfrA14, catB3, blaOXA-1:aac(6')Ib-cr, catA2, blaACT-7, blaOXA-9, blaTEM-1B:::blaCTX-M-15
EC009	Enterobacter hormaechei	>16/8	>16	>16/8	>64	64	>16	>16	>32	<=0.5	>16	>16	0.5	>16	>16	<=1	<=0.5	<=1	<=1	ARR-2:ere(A), aac(3)-IIa, aadA1, strA:strB:sul2, fosA, oqxA:oqxB, sul1:cmlA1, dfrA14, catA2, blaACT-25, catB3:blaOXA-1:aac(6')Ib-cr5, blaTEM-1B:::blaCTX-M-15, blaOXA-9, aph(3'')-Ib, aph(6)-Id, blaLAP-2, catA,, cmlA5, qacEdelta1, qnrS1
EC010	Enterobacter hormaechei	>16/8	>16	>16/8	>64	64	>16	>16	>32	<=0.5	>16	>16	<=0.25	>16	>16	<=1	<=0.5	<=1	<=1	aph(3'')-Ib, aph(6)-Id, aadA1, aac(3)-IIa, QnrS1, QnrB1, fosA, sul1, dfrA14, dfrA1, tet(A), tet(A), blaACT-41::IS2:QnrS1, sul2::strB:strA:blaTEM-1B:::blaCTX-M-15, blaCMY/LAP-2, aac(6')Ib- cr5:blaOXA-1:catB3, oqxA:oqxB, catA, qacEdelta1, tet(A)
EC015	Enterobacter hormaechei	>16/8	>16	>16/8	>64	<=8	>16	>16	>32	<=0.5	16	>16	0.5	>16	>16	<=1	1	<=1	<=1	aadA1, strB, strA, aac(3)-IIa, sul2, fosA, QnrB1, dfrA14, tet(A), catA1, catB3, blaACT-16, blaCTX-M-15, blaOXA-1, blaTEM-1B, aac(6')Ib-cr
K001	Klebsiella variicola	>16/8	>16	>16/8	>64	64	>16	>16	>32	<=0.5	<=8	>16	<=0.25	>16	>16	<=1	<=0.5	<=1	<=1	ARR-3, fosA, sul2, aacA4, strB, strA, QnrB66, oqxB, oqxA, frA14, blaCTX-M-15, blaLEN13, blaTEM-1B, aac(6')Ib-cr
K006	Enterobacter hormaechei	16/8	>16	>16/8	>64	<=8	>16	>16	>32	<=0.5	<=8	8	<=0.25	>16	>16	<=1	<=0.5	<=1	<=1	aac(3)-II, aac(6')-IIc, aac(6')-Ib3, aadA2, aph(3'')-Ib, aph(3')-Ia, aph(6)-Id, arr, blaACT-56, blaSHV-12, blaTEM-1, catA, catA2, dfrA19, ere(A), fosA, mcr-9.1, qacEdelta1, sul1, sul2, tet(D)
K130	Enterobacter hormaechei	16/8	>16	>16/8	>64	<=8	>16	>16	>32	<=0.5	<=8	>16	<=0.25	>16	>16	<=1	<=0.5	<=1	<=1	aacA4, aadA2, strA, aph(3')-Ia, aac(6')-IIc, strB, fosA, ere(A), sul1, sul2, tet(D), catA2, blaTEM-1B, blaACT-15, aac(6')Ib-cr, aac(3)-II, aac(6')-Ib3, aph(3'')-Ib, aph(3')-Ia, aph(6)-Id, arr, blaACT-56, blaSHV-12, catA, dfrA19, mcr-9.1, qacEdelta1
K063	Enterobacter hormaechei	>16/8	>16	>16/8	>64	16	>16	>16	>32	1	<=8	>16	2	>16	>16	<=1	<=0.5	2	<=1	aacA4, aadA2, aac(3)-IIa, aph(3')-Ia, aadA1, sul1, sul2, fosA, ere(A), QnrA1, dfrA12, dfrA19, tet(D), catB3, catA2, blaACT-15, blaTEM-1A, blaCTX-M-15, blaOXA-1, blaOXA-9, aac(6')-IIc, aac(6')-Ib3, aph(3'')-Ib, aph(6)-Id, arr, blaACT-56, blaSHV-12, mcr-9.1, qacEdelta1
PM005	Providencia alcalifaciens	>16/8	>16	>16/8	>64	16	16	16	>32	2	<=8	8	>2	>16	>16	<=1	<=0.5	4	<=1	aac(3)-IIa, aadA2, sul2, sul1, dfrA12, tet(J), tet(A), cat, floR, aph(3'')-Ib, aph(6)-Id, blaCMY-2, blaSCO-1, blaTEM-131, catA, qacEdelta1
Breakpoint interpretation (CLSI)		R≥32/16	R≥32	R≥32/16	R≥128	R≥128/4	R≥16	R≥16	R≥4	R≥4/16	R≥32	R≥16	R≥16/16	R>8		R≥4	R≥2	R≥4	R≥4
Breakpoint interpretation (EUCAST)		R>8	R>8		R>16	R>16	R>4	R>4	R>2			R>4		R>8			R>0.5	R>4	R>8
					Non-B-lactams
		AMINOGLYCOSIDES			FLUORO-QUINOLONES				TETRACYLINES/TIGECYCLINE			PHENICOL	COLISTIN	FOSFOMYCIN	NITROFURANTOIN	SULPHAMETHOXAZOLE-TRIMETHOPRIM
Sample code	Organism	AK MIC	GM MIC	TO MIC	CP MIC	LVX MIC	NXN MIC	NA MIC	MIN MIC	TE MIC	TGC MIC	C MIC	CL MIC	FOS MIC	FD MIC	T/S MIC				Resistance genes
CF003	C. freundii	<=8	>8	>8	2	2	>1	>16	>8	>8	<=1	>16	<=2	<=32	<=32	>4/76				blaCMY-79, aac(6')-If
CF004	C. freundii	<=8	<=2	<=2	<=0.5	<=1	<=0.5	<=16	<=4	<=4	<=1	<=8	<=2	<=32	<=32	<=2/38				blaCMY-151, fosA7
EC001	Enterobacter hormaechei	<=8	>8	>8	>2	>4	>1	>16	8	>8	<=1	>16	<=2	64	>64	>4/76				ARR-2:ere(A), aadA24, aac(3)-IIa, strA:strB:sul2, sul1:cmlA1, QnrS1, fosA, oqxA:oqxB, dfrA14, catB3, blaOXA-1:aac(6')Ib-cr, catA2, blaACT-7, blaOXA-9, blaTEM-1B:::blaCTX-M-15
EC009	Enterobacter hormaechei	16	>8	>8	>2	>4	>1	>16	<=4	<=4	<=1	>16	<=2	<=32	>64	>4/76				ARR-2:ere(A), aac(3)-IIa, aadA1, strA:strB:sul2, fosA, oqxA:oqxB, sul1:cmlA1, dfrA14, catA2, blaACT-25, catB3:blaOXA-1:aac(6')Ib-cr5, blaTEM-1B:::blaCTX-M-15, blaOXA-9, aph(3'')-Ib, aph(6)-Id, blaLAP-2, catA,, cmlA5, qacEdelta1, qnrS1
EC010	Enterobacter hormaechei	16	>8	>8	>2	>4	>1	>16	<=4	<=4	<=1	>16	>4	<=32	>64	>4/76				aph(3'')-Ib, aph(6)-Id, aadA1, aac(3)-IIa, QnrS1, QnrB1, fosA, sul1, dfrA14, dfrA1, tet(A), tet(A), blaACT-41::IS2:QnrS1, sul2::strB:strA:blaTEM-1B:::blaCTX-M-15, blaCMY/LAP-2, aac(6')Ib- cr5:blaOXA-1:catB3, oqxA:oqxB, catA, qacEdelta1, tet(A)
EC015	Enterobacter hormaechei	<=8	>8	>8	>2	<=1	>1	N/R	<=4	>8	<=1	>16	>4	<=32	>64	>4/76				aadA1, strB, strA, aac(3)-IIa, sul2, fosA, QnrB1, dfrA14, tet(A), catA1, catB3, blaACT-16, blaCTX-M-15, blaOXA-1, blaTEM-1B, aac(6')Ib-cr
K001	Klebsiella variicola	<=8	>8	>8	>2	>4	>1	N/R	>8	>8	<=1	>16	<=2	<=32	64	>4/76				ARR-3, fosA, sul2, aacA4, strB, strA, QnrB66, oqxB, oqxA, frA14, blaCTX-M-15, blaLEN13, blaTEM-1B, aac(6')Ib-cr
K006	Enterobacter hormaechei	<=8	>8	>8	>2	<=1	>1	N/R	<=4	<=4	<=1	>16	<=2	<=32	>64	>4/76				aac(3)-II, aac(6')-IIc, aac(6')-Ib3, aadA2, aph(3'')-Ib, aph(3')-Ia, aph(6)-Id, arr, blaACT-56, blaSHV-12, blaTEM-1, catA, catA2, dfrA19, ere(A), fosA, mcr-9.1, qacEdelta1, sul1, sul2, tet(D)
K130	Enterobacter hormaechei	<=8	>8	>8	>2	>4	>1	N/R	<=4	8	<=1	>16	<=2	<=32	64	>4/76				aacA4, aadA2, strA, aph(3')-Ia, aac(6')-IIc, strB, fosA, ere(A), sul1, sul2, tet(D), catA2, blaTEM-1B, blaACT-15, aac(6')Ib-cr, aac(3)-II, aac(6')-Ib3, aph(3'')-Ib, aph(3')-Ia, aph(6)-Id, arr, blaACT-56, blaSHV-12, catA, dfrA19, mcr-9.1, qacEdelta1
K063	Enterobacter hormaechei	<=8	>8	>8	>2	2	>1	N/R	>8	>8	<=1	>16	>4	<=32	64	>4/76				aacA4, aadA2, aac(3)-IIa, aph(3')-Ia, aadA1, sul1, sul2, fosA, ere(A), QnrA1, dfrA12, dfrA19, tet(D), catB3, catA2, blaACT-15, blaTEM-1A, blaCTX-M-15, blaOXA-1, blaOXA-9, aac(6')-IIc, aac(6')-Ib3, aph(3'')-Ib, aph(6)-Id, arr, blaACT-56, blaSHV-12, mcr-9.1, qacEdelta1
PM005	P. alcalifaciens	<=8	>8	>8	>2	>4	>1	>16	>8	>8	N/R	>16	>4	<=32	>64	>4/76				aac(3)-IIa, aadA2, sul2, sul1, dfrA12, tet(J), tet(A), cat, floR, aph(3'')-Ib, aph(6)-Id, blaCMY-2, blaSCO-1, blaTEM-131, catA, qacEdelta1
Breakpoint interpretation (CLSI)		R>64	R≥16	R≥16	R≥4	R≥8	R≥16	R≥32	R≥16	R≥16		R≥32		R≥256	R≥128	R≥4/76
Breakpoint interpretation (EUCAST)			R>4		R>0,5	R>1	R>1				R>0.5	R>8	R>2	R>32	R>64	R>4
Abbreviations		AK amikacin;
	CF cephalothin		AUG amoxicillin/clavulanate			AM ampicillin		A/S ampicillin/sulbactam			AZT aztreonem		C chloramphenicol	CAZ ceftazadime		CAZ/CA ceftazadime/clavulanate
	DOR doripenem	CFT cefotaxime		CFT cefotaxime/clavulanate			CFX cefoxitin		CL colistin		CP ciprofloxacin		CPE cefepime		CRM cefuroxime/axetil
	FD nitrofurantoin	ERT ertepaenem		FOS fosfomycin		GM gentamicin		IMP imipenem		LVX levofloxacin		MER meropenem		MIN minocycline		NA nalidixic acid
		NXN norfloxacin		PI piperacillin		P/Tpiperacillin/tazobactam			TE tetracycline		TGC tigecycline		TO tobramycin		T/S trimethoprim/sulfamethoxazole
