# Supplementary material for: Emergence of mcr-9.1 in Extended-Spectrum-β-Lactamase-Producing Clinical Enterobacteriaceae in Pretoria, South Africa: Global Evolutionary Phylogenomics, Resistome, and Mobilome
Source: mSystems. 2020 May 19;5(3):e00148-20. doi: 10.1128/mSystems.00148-20 (PMC7253365; doi:10.1128/mSystems.00148-20)
Supplement: DATA SET S1 [file mSystems.00148-20-sd001.xlsx]

## Sheet: AST results
Sample code	Accession number	Patient Age	Px Gender	Referral hospital	Specimen type	ESBL	Organism	MLST Clone	Integron	AK MIC	AUG MIC	AM MIC	A/S MIC	AZT MIC	CPE MIC	CFT MIC	CFT/CA MIC	CFX MIC	CAZ MIC	CAZ/CA MIC	CRM MIC	CF MIC	C MIC	CP MIC	CL MIC	DOR MIC	ETP MIC	FOS MIC	GM MIC	IMP MIC	LVX MIC	MER MIC	MIN MIC	NA MIC	FD MIC	NXN MIC	PI MIC	P/T MIC	TE MIC	TGC MIC	TO MIC	T/S MIC
CF003	NXKE00000000	25	F	Tshwane Academic	Diverse	+	C. freundii	??	-'	<=8	>16/8	>16	>16/8	>16	>16	>32	<=0.5	>16	>16	0.5	>16	>16	>16	2	<=2	<=1	<=0.5	<=32	>8	<=1	2	<=1	>8	>16	<=32	>1	>64	<=8	>8	<=1	>8	>4/76
CF004	NXKF00000000	34	M	Tshwane Academic	Sputum	-	C. freundii	ST156	-'	<=8	>16/8	>16	>16/8	4	<=1	8	>4	>16	16	>2	>16	>16	<=8	<=0.5	<=2	<=1	<=0.5	<=32	<=2	<=1	<=1	<=1	<=4	<=16	<=32	<=0.5	64	<=8	<=4	<=1	<=2	<=2/38
EC001	NXIK00000000	42	M	Tshwane Academic	Missing	+	Enterobacter hormaechei	ST-459	In191, In705, In363	<=8	>16/8	>16	>16/8	>16	>16	>32	<=0.5	>16	>16	2	>16	>16	>16	>2	<=2	<=1	<=0.5	64	>8	<=1	>4	<=1	8	>16	>64	>1	>64	16	>8	<=1	>8	>4/76
EC009	NXIL00000000	51	F	Tshwane Academic	Blood	+	Enterobacter hormaechei	ST-231	In191	16	>16/8	>16	>16/8	>16	>16	>32	<=0.5	>16	>16	0.5	>16	>16	>16	>2	<=2	<=1	<=0.5	<=32	>8	<=1	>4	<=1	<=4	>16	>64	>1	>64	64	<=4	<=1	>8	>4/76
EC010	NXIM00000000	61	M	Tshwane Academic	Sputum	+	Enterobacter hormaechei	ST-231	In191	16	>16/8	>16	>16/8	>16	>16	>32	<=0.5	>16	>16	<=0.25	>16	>16	>16	>2	>4	<=1	<=0.5	<=32	>8	<=1	>4	<=1	<=4	>16	>64	>1	>64	64	<=4	<=1	>8	>4/76
EC015	NXJF00000000	18	M	Tshwane Academic	Urine	+	Enterobacter hormaechei	??	In191, In705	<=8	>16/8	>16	>16/8	>16	>16	>32	<=0.5	16	>16	0.5	>16	>16	>16	>2	>4	<=1	1	<=32	>8	<=1	<=1	<=1	<=4	N/R	>64	>1	>64	<=8	>8	<=1	>8	>4/76
K001	NXJG00000000	32	F	Tshwane Academic	Diverse	+	Klebsiella variicola	ST-1791	In191, In792	<=8	>16/8	>16	>16/8	>16	>16	>32	<=0.5	<=8	>16	<=0.25	>16	>16	>16	>2	<=2	<=1	<=0.5	<=32	>8	<=1	>4	<=1	>8	N/R	64	>1	>64	64	>8	<=1	>8	>4/76
K006	NXJH00000000	27	F	Tshwane Academic	Diverse	+	Enterobacter hormaechei	??	In46, In127, In615	<=8	16/8	>16	>16/8	>16	>16	>32	<=0.5	<=8	8	<=0.25	>16	>16	>16	>2	<=2	<=1	<=0.5	<=32	>8	<=1	<=1	<=1	<=4	N/R	>64	>1	>64	<=8	<=4	<=1	>8	>4/76
K130	NXKO00000000	Missing	Missing	Missing	Missing	+	Enterobacter hormaechei	ST-90	In127, In46, In615	<=8	16/8	>16	>16/8	>16	>16	>32	<=0.5	<=8	>16	<=0.25	>16	>16	>16	>2	<=2	<=1	<=0.5	<=32	>8	<=1	>4	<=1	<=4	N/R	64	>1	>64	<=8	8	<=1	>8	>4/76
K063	NXJN00000000	41	M	Tshwane Academic	Blood	+	Enterobacter hormaechei	NA	In127, In46, In615	<=8	>16/8	>16	>16/8	>16	>16	>32	1	<=8	>16	2	>16	>16	>16	>2	>4	<=1	<=0.5	<=32	>8	2	2	<=1	>8	N/R	64	>1	>64	16	>8	<=1	>8	>4/76
PM005	NXKC00000000	29	M	Tshwane Academic	Diverse	+	P. alcalifaciens	NA	In27	<=8	>16/8	>16	>16/8	16	16	>32	2	<=8	8	>2	>16	>16	>16	>2	>4	<=1	<=0.5	<=32	>8	4	>4	<=1	>8	>16	>64	>1	>64	16	>8	N/R	>8	>4/76

## Sheet: AST
							B-lactams
			PENICILLINS &-/CLAVULANATE/SULBACTAM					MONOBACTAMS	CEPHEMS &/-CLAVULANATE								CARBAPENEMS
Sample code	Accession number	Organism	AUG MIC	AM MIC	A/S MIC	PI MIC	P/T MIC	AZT MIC	CPE MIC	CFT MIC	CFT/CA MIC	CFX MIC	CAZ MIC	CAZ/CA MIC	CRM MIC	CF MIC	DOR MIC	ETP MIC	IMP MIC	MER MIC
CF003	NXKE00000000	C. freundii	>16/8	>16	>16/8	>64	<=8	>16	>16	>32	<=0.5	>16	>16	0.5	>16	>16	<=1	<=0.5	<=1	<=1
CF004	NXKF00000000	C. freundii	>16/8	>16	>16/8	64	<=8	4	<=1	8	>4	>16	16	>2	>16	>16	<=1	<=0.5	<=1	<=1
EC001	NXIK00000000	Enterobacter hormaechei	>16/8	>16	>16/8	>64	16	>16	>16	>32	<=0.5	>16	>16	2	>16	>16	<=1	<=0.5	<=1	<=1
EC009	NXIL00000000	Enterobacter hormaechei	>16/8	>16	>16/8	>64	64	>16	>16	>32	<=0.5	>16	>16	0.5	>16	>16	<=1	<=0.5	<=1	<=1
EC010	NXIM00000000	Enterobacter hormaechei	>16/8	>16	>16/8	>64	64	>16	>16	>32	<=0.5	>16	>16	<=0.25	>16	>16	<=1	<=0.5	<=1	<=1
EC015	NXJF00000000	Enterobacter hormaechei	>16/8	>16	>16/8	>64	<=8	>16	>16	>32	<=0.5	16	>16	0.5	>16	>16	<=1	1	<=1	<=1
K001	NXJG00000000	Klebsiella variicola	>16/8	>16	>16/8	>64	64	>16	>16	>32	<=0.5	<=8	>16	<=0.25	>16	>16	<=1	<=0.5	<=1	<=1
K006	NXJH00000000	Enterobacter hormaechei	16/8	>16	>16/8	>64	<=8	>16	>16	>32	<=0.5	<=8	8	<=0.25	>16	>16	<=1	<=0.5	<=1	<=1
K130	NXKO00000000	Enterobacter hormaechei	16/8	>16	>16/8	>64	<=8	>16	>16	>32	<=0.5	<=8	>16	<=0.25	>16	>16	<=1	<=0.5	<=1	<=1
K063	NXJN00000000	Enterobacter hormaechei	>16/8	>16	>16/8	>64	16	>16	>16	>32	1	<=8	>16	2	>16	>16	<=1	<=0.5	2	<=1
PM005	NXKC00000000	P. alcalifaciens	>16/8	>16	>16/8	>64	16	16	16	>32	2	<=8	8	>2	>16	>16	<=1	<=0.5	4	<=1
	Breakpoint interpretation (CLSI)		R≥32/16	R≥32	R≥32/16	R≥128	R≥128/4	R≥16	R≥16	R≥4	R≥4/16	R≥32	R≥16	R≥16/16	R>8		R≥4	R≥2	R≥4	R≥4
	Breakpoint interpretation (EUCAST)		R>8	R>8		R>16	R>16	R>4	R>4	R>2			R>4		R>8			R>0.5	R>4	R>8
							Non-B-lactams
		AMINOGLYCOSIDES			FLUORO-QUINOLONES				TETRACYLINES/TIGECYCLINE			PHENICOL	COLISTIN	FOSFOMYCIN	NITROFURANTOIN	SULPHAMETHOXAZOLE-TRIMETHOPRIM
Sample code	Accession number	AK MIC	GM MIC	TO MIC	CP MIC	LVX MIC	NXN MIC	NA MIC	MIN MIC	TE MIC	TGC MIC	C MIC	CL MIC	FOS MIC	FD MIC	T/S MIC
CF003	NXKE00000000	<=8	>8	>8	2	2	>1	>16	>8	>8	<=1	>16	<=2	<=32	<=32	>4/76
CF004	NXKF00000000	<=8	<=2	<=2	<=0.5	<=1	<=0.5	<=16	<=4	<=4	<=1	<=8	<=2	<=32	<=32	<=2/38
EC001	NXIK00000000	<=8	>8	>8	>2	>4	>1	>16	8	>8	<=1	>16	<=2	64	>64	>4/76
EC009	NXIL00000000	16	>8	>8	>2	>4	>1	>16	<=4	<=4	<=1	>16	<=2	<=32	>64	>4/76
EC010	NXIM00000000	16	>8	>8	>2	>4	>1	>16	<=4	<=4	<=1	>16	>4	<=32	>64	>4/76
EC015	NXJF00000000	<=8	>8	>8	>2	<=1	>1	N/R	<=4	>8	<=1	>16	>4	<=32	>64	>4/76
K001	NXJG00000000	<=8	>8	>8	>2	>4	>1	N/R	>8	>8	<=1	>16	<=2	<=32	64	>4/76
K006	NXJH00000000	<=8	>8	>8	>2	<=1	>1	N/R	<=4	<=4	<=1	>16	<=2	<=32	>64	>4/76
K130	NXKO00000000	<=8	>8	>8	>2	>4	>1	N/R	<=4	8	<=1	>16	<=2	<=32	64	>4/76
K063	NXJN00000000	<=8	>8	>8	>2	2	>1	N/R	>8	>8	<=1	>16	>4	<=32	64	>4/76
PM005	NXKC00000000	<=8	>8	>8	>2	>4	>1	>16	>8	>8	N/R	>16	>4	<=32	>64	>4/76
Breakpoint interpretation		R>64	R≥16	R≥16	R≥4	R≥8	R≥16	R≥32	R≥16	R≥16		R≥32		R≥256	R≥128	R≥4/76
Breakpoint interpretation (EUCAST)			R>4		R>0,5	R>1	R>1				R>0.5	R>8	R>2	R>32	R>64	R>4
Abbreviations		AK amikacin;		AUG amoxicillin/clavulanate			AM ampicillin		A/S ampicillin/sulbactam			AZT aztreonem		C chloramphenicol	CAZ ceftazadime		CAZ/CA ceftazadime/clavulanate
	CF cephalothin		CFT cefotaxime		CFT cefotaxime/clavulanate			CFX cefoxitin		CL colistin		CP ciprofloxacin		CPE cefepime		CRM cefuroxime/axetil
	DOR doripenem		ERT ertepaenem		FOS fosfomycin		GM gentamicin		IMP imipenem		LVX levofloxacin		MER meropenem		MIN minocycline		NA nalidixic acid
	FD nitrofurantoin		NXN norfloxacin		PI piperacillin		P/Tpiperacillin/tazobactam			TE tetracycline		TGC tigecycline		TO tobramycin		T/S trimethoprim/sulfamethoxazole

## Sheet: Genomics Table
Sample code	Accession number	Px Age	Px Gender	Referral hospital	ESBL	Organism	MLST Clone	Integron	Resistance genes	Plasmids	pMLSTs	Contigs	Size (Mb)	G+C	Number of RNAs	Number of tRNAs	Number of Coding sequences	N50	L50	Average Coverage (X)	Number of CRISPR
CF003	NXKE00000000	25	F	Tshwane Academic	+	C. freundii	??	-'	blaCMY-79, aac(6')-If	IncA/C2, ColRNAI	IncHI2[ST-1], IncF[F-:A13*:B-]	235	5.1	51.8	120	79	4873	250864	7	99	0
CF004	NXKF00000000	34	M	Tshwane Academic	-	C. freundii	ST156	-'	blaCMY-151, fosA7	NA	NA	100	4.9	51.7	85	64	4576	250864	7	102	0
EC001	NXIK00000000	42	M	Tshwane Academic	+	Enterobacter hormaechei	ST-459	In191, In705, In363	aph(3'')-Ib, aph(6)-Id, aadA1, aac(3)-IIa, QnrS1, QnrB1, fosA, sul1, dfrA14, dfrA1, tet(A), tet(A), blaACT-41::IS2:QnrS1, sul2::strB:strA:blaTEM-1B:::blaCTX-M-15, blaCMY/LAP-2, aac(6')Ib- cr5:blaOXA-1:catB3, oqxA:oqxB, catA, qacEdelta1, tet(A)	IncR, ColRNAI	IncHI2[ST-1]	169	5.0	54.9	101	71	4762	190180	8	94	0
EC009	NXIL00000000	51	F	Tshwane Academic	+	Enterobacter hormaechei	ST-231	In191	ARR-2:ere(A), aac(3)-IIa, aadA1, strA:strB:sul2, fosA, oqxA:oqxB, sul1:cmlA1, dfrA14, catA2, blaACT-25, catB3:blaOXA-1:aac(6')Ib-cr5, blaTEM-1B:::blaCTX-M-15, blaOXA-9, aph(3'')-Ib, aph(6)-Id, blaLAP-2, catA, , cmlA5, qacEdelta1, qnrS1,	IncR, ColpVC, ColRNAI	IncF[F-:A13:B-]	446	4.9	55.1	110	73	4620	208827	7	95	0
EC010	NXIM00000000	61	M	Tshwane Academic	+	Enterobacter hormaechei	ST-231	In191	ARR-2:ere(A), aadA24, aac(3)-IIa, strA:strB:sul2, sul1:cmlA1, QnrS1, fosA, oqxA:oqxB, dfrA14, catB3, blaOXA-1:aac(6')Ib-cr, catA2, blaACT-7, blaOXA-9, blaTEM-1B:::blaCTX-M-15	Col(BS512), IncR, Col(MG828), ColpVC, ColRNAI	IncF[F-:A13:B-]	757	5.0	55.1	107	73	4763	203535	8	98	0
EC015	NXJF00000000	18	M	Tshwane Academic	+	Enterobacter hormaechei	??	In191, In705	aadA1, strB, strA, aac(3)-IIa, sul2, fosA, QnrB1, dfrA14, tet(A), catA1, catB3, blaACT-16, blaCTX-M-15, blaOXA-1, blaTEM-1B, aac(6')Ib-cr	ColRNAI	IncHI2[ST-1]	113	4.9	50.6	72	56	4604	344169	6	96X	0
K001	NXJG00000000	32	F	Tshwane Academic	+	Klebsiella variicola	ST-1791	In191, In792	ARR-3, fosA, sul2, aacA4, strB, strA, QnrB66, oqxB, oqxA, frA14, blaCTX-M-15, blaLEN13, blaTEM-1B, aac(6')Ib-cr	IncR, ColRNAI	IncF[K12:A-:B-]	403	6.0	57.0	75	56	5913	105256	18	90	1
K006	NXJH00000000	27	F	Tshwane Academic	+	Enterobacter hormaechei	??	In46, In127, In615	aac(3)-II, aac(6')-IIc, aac(6')-Ib3, aadA2, aph(3'')-Ib, aph(3')-Ia, aph(6)-Id, arr, blaACT-56, blaSHV-12, blaTEM-1, catA, catA2, dfrA19, ere(A), fosA, mcr-9.1, qacEdelta1, sul1, sul2, tet(D)	ColRNAI	IncHI2[ST-1], IncF[K1:A-:B-]	260	5.0	56.0	79	68	4824	86127	37	92X	0
K130	NXKO00000000				+	Enterobacter hormaechei	ST-90	In127, In46, In615	aacA4, aadA2, strA, aph(3')-Ia, aac(6')-IIc, strB, fosA, ere(A), sul1, sul2, tet(D), catA2, blaTEM-1B, blaACT-15, aac(6')Ib-cr, aac(3)-II, aac(6')-Ib3, aph(3'')-Ib, aph(3')-Ia, aph(6)-Id, arr, blaACT-56, blaSHV-12, catA, dfrA19, mcr-9.1, qacEdelta1,	ColRNAI	IncHI2[ST-1]	109	5.1	54.8	74	59	4801	190.037	9	90X	0
K063	NXJN00000000	41	M	Tshwane Academic	+	Enterobacter hormaechei	NA	In127, In46, In615	aacA4, aadA2, aac(3)-IIa, aph(3')-Ia, aadA1, sul1, sul2, fosA, ere(A), QnrA1, dfrA12, dfrA19, tet(D), catB3, catA2, blaACT-15, blaTEM-1A, blaCTX-M-15, blaOXA-1, blaOXA-9, aac(6')-IIc, aac(6')-Ib3, aph(3'')-Ib, aph(6)-Id, arr, blaACT-56, blaSHV-12, mcr-9.1, qacEdelta1	IncR, ColRNAI	IncF[K2:A13:B-], IncHI2[ST-1]	223	5.2	55.9	102	78	4951	60240	55	90X	2
PM005	NXKC00000000	29	M	Tshwane Academic	+	Providencia alcalifaciens	NA	In27	aac(3)-IIa, aadA2, sul2, sul1, dfrA12, tet(J), tet(A), cat, floR, aph(3'')-Ib, aph(6)-Id, blaCMY-2, blaSCO-1, blaTEM-131, catA, qacEdelta1	IncA/C2	NA	96	4.0	39.2	72	60	3542	193947	8	102X	0

## Sheet: Plasmid Type Tables
Sample code	Accession number	Px Age	Px Gender	Referral hospital	ESBL	Organism	MLST Clone	Integron	Resistance genes	Virulence genes	Plasmids	pMLSTs	Transposons/IS	Contigs	Size (Mb)	G+C	Number of RNAs	Number of tRNAs	Number of Coding sequences	N50	L50	Average Coverage (X)	Number of CRISPR
				IncF[F-:A13:B-]
EC009	NXIL00000000	51	F	Tshwane Academic	+	Enterobacter hormaechei	ST-231	In191	ARR-2:ere(A), aac(3)-IIa, aadA24, strA:strB:sul2, fosA, oqxA:oqxB, sul1:cmlA1, dfrA14, catA2, blaACT-7, catB3:blaOXA-1:aac(6')Ib-cr, blaTEM-1B:::blaCTX-M-15, blaOXA-9	NA	IncR, ColpVC, ColRNAI	IncF[F-:A13:B-]		446	4.9	55.1	110	73	4620	208827	7	95	0
EC010	NXIM00000000	61	M	Tshwane Academic	+	Enterobacter hormaechei	ST-231	In191	ARR-2:ere(A), aadA24, aac(3)-IIa, strA:strB:sul2, sul1:cmlA1, QnrS1, fosA, oqxA:oqxB, dfrA14, catB3, blaOXA-1:aac(6')Ib-cr, catA2, blaACT-7, blaOXA-9, blaTEM-1B:::blaCTX-M-15	NA	Col(BS512), IncR, Col(MG828), ColpVC, ColRNAI	IncF[F-:A13:B-]		757	5.0	55.1	107	73	4763	203535	8	98	0
CF003	NXKE00000000	25	F	Tshwane Academic	+	C. freundii	??	-'	aacA4, aac(3)-IIa, aadA2, aph(3')-Ia, aac(6')-If, aac(6')-IIc, aadA1, strA, strB, fosA, ARR-2, ere(A), sul2, sul1, dfrA18, dfrA1, tet(B), tet(D), tet(A), floR, catA2, blaSHV-12, blaCMY-79, blaACT-15, blaCTX-M-15, blaTEM-63, blaOXA-5, aac(6')Ib-cr	NA	IncA/C2, ColRNAI	IncHI2[ST-1], IncF[F-:A13*:B-]		235	5.1	51.8	120	79	4873	250864	7	99	0
				IncHI2[ST-1]
CF003	NXKE00000000	25	F	Tshwane Academic	+	C. freundii	??	-'	aacA4, aac(3)-IIa, aadA2, aph(3')-Ia, aac(6')-If, aac(6')-IIc, aadA1, strA, strB, fosA, ARR-2, ere(A), sul2, sul1, dfrA18, dfrA1, tet(B), tet(D), tet(A), floR, catA2, blaSHV-12, blaCMY-79, blaACT-15, blaCTX-M-15, blaTEM-63, blaOXA-5, aac(6')Ib-cr	NA	IncA/C2, ColRNAI	IncHI2[ST-1], IncF[F-:A13*:B-]		235	5.1	51.8	120	79	4873	250864	7	99	0
EC001	NXIK00000000	42	M	Tshwane Academic	+	Enterobacter hormaechei	ST-459	In191, In705, In363	aadA1, aac(3)-IIa, QnrS1, QnrB1, fosA, sul1, dfrA14, dfrA1, tet(A), tet(A), blaACT-16::IS2:Qnr, sul2::strB:strA:blaTEM-1B:::blaCTX-M-15, blaCMY-2, aac(6')Ib- cr:blaOXA-1:catB3, oqxA:oqxB	NA	IncR, ColRNAI	IncHI2[ST-1]		169	5.0	54.9	101	71	4762	190180	8	94	0
EC015	NXJF00000000	18	M	Tshwane Academic	+	Enterobacter hormaechei	??	In191, In705	aadA1, strB, strA, aac(3)-IIa, sul2, fosA, QnrB1, dfrA14, tet(A), catA1, catB3, blaACT-16, blaCTX-M-15, blaOXA-1, blaTEM-1B, aac(6')Ib-cr	NA	ColRNAI	IncHI2[ST-1]		113	4.9	50.6	72	56	4604	344169	6	96X	0
K006	NXJH00000000	27	F	Tshwane Academic	+	Enterobacter hormaechei	??	In46, In127, In615	aacA4, aadA2, strB, strA, aph(3')-Ia, aac(6')-IIc, oqxB, oqxA, QnrB66, fosA,fosA, ere(A), sul1, sul2, dfrA18, tet(D), catB3, catA2, aac(6')Ib-cr, blaOXA-1, blaCTX-M-15, blaACT-15, blaTEM-1B, blaSHV-12	NA	ColRNAI	IncHI2[ST-1], IncF[K1:A-:B-]		260	5.0	56.0	79	68	4824	86127	37	92X	0
K130	NXKO00000000				+	Enterobacter hormaechei	ST-90	In127, In46, In615	aacA4, aadA2, strA, aph(3')-Ia, aac(6')-IIc, strB, fosA, ere(A), sul1, sul2, dfrA18, tet(D), catA2, blaSHV-12, blaTEM-1B, blaACT-15, aac(6')Ib-cr	NA	ColRNAI	IncHI2[ST-1]		109	5.1	54.8	74	59	4801	190.037	9	90X	0
K063	NXJN00000000	41	M	Tshwane Academic	+	Enterobacter hormaechei	NA	In127, In46, In615	aacA4, aadA2, aac(3)-IIa, aph(3')-Ia, aac(6')-IIc, aadA1, strA, strB, sul1, sul2, fosA, fosA, ere(A), QnrA1, dfrA12, dfrA18, dfrA14, tet(D), catB3, catA2, blaACT-15, blaTEM-1A, blaCTX-M-15, blaSHV-27, blaOXA-1, blaOXA-9, aac(6')Ib-cr	NA	IncR, ColRNAI	IncF[K2:A13:B-], IncHI2[ST-1]		223	5.2	55.9	102	78	4951	60240	55	90X	2
				IncF[K12:A-:B-]
K001	NXJG00000000	32	F	Tshwane Academic	+	Klebsiella variicola	ST-1791	In191, In792	ARR-3, fosA, sul2, aacA4, strB, strA, QnrB66, oqxB, oqxA, frA14, blaCTX-M-15, blaLEN13, blaTEM-1B, aac(6')Ib-cr	NA	IncR, ColRNAI	IncF[K12:A-:B-]		403	6.0	57.0	75	56	5913	105256	18	90	1
				IncF[K1:A-:B-]
K006	NXJH00000000	27	F	Tshwane Academic	+	Enterobacter hormaechei	??	In46, In127, In615	aacA4, aadA2, strB, strA, aph(3')-Ia, aac(6')-IIc, oqxB, oqxA, QnrB66, fosA,fosA, ere(A), sul1, sul2, dfrA18, tet(D), catB3, catA2, aac(6')Ib-cr, blaOXA-1, blaCTX-M-15, blaACT-15, blaTEM-1B, blaSHV-12	NA	ColRNAI	IncHI2[ST-1], IncF[K1:A-:B-]		260	5.0	56.0	79	68	4824	86127	37	92X	0
				IncF[K2:A13:B-]
K063	NXJN00000000	41	M	Tshwane Academic	+	Enterobacter hormaechei	NA	In127, In46, In615	aacA4, aadA2, aac(3)-IIa, aph(3')-Ia, aac(6')-IIc, aadA1, strA, strB, sul1, sul2, fosA, fosA, ere(A), QnrA1, dfrA12, dfrA18, dfrA14, tet(D), catB3, catA2, blaACT-15, blaTEM-1A, blaCTX-M-15, blaSHV-27, blaOXA-1, blaOXA-9, aac(6')Ib-cr	NA	IncR, ColRNAI	IncF[K2:A13:B-], IncHI2[ST-1]		223	5.2	55.9	102	78	4951	60240	55	90X	2

## Sheet: Sheet1
Isolates	Accession number		MLST Clone	TEM-1	CTX-M-15	OXA-1/9	ACT	CMY	SHV	MCR-9
CF003	NXKE00000000		??	X	X	X	2	2		X
CF004	NXKF00000000		ST156	X	X	X	24	24		X
EC001	NXIK00000000		ST-459	36	36	52	31	31		X
EC009	NXIL00000000		ST-231	38	38	50 & 60	26	X		X
EC010	NXIM00000000		ST-231	43	43	63	29	29		X
EC015	NXJF00000000		??	45	45	67	34	X	65	X
K001	NXJG00000000		ST-1791	93	93	2	X	X		X
K006	NXJH00000000		??	135	X	108	65	X	217	136 (Enterobacter hormaechei C45 plasmid pC45_001|CP042552.1; Enterobacter hormaechei EB_P9_L5_03.19 plasmid pIMPIncH12_331kb|CP043767.1
K130	NXKO00000000		ST-90	36	X	X	2	X	52	60 (Enterobacter hormaechei C45 plasmid pC45_001|CP042552.1; Enterobacter hormaechei EB_P9_L5_03.19 plasmid pIMPIncH12_331kb|CP043767.1)
K063	NXJN00000000		NA	17	X	X	1	1	43	53 (Enterobacter hormaechei C45 plasmid pC45_001|CP042552.1; Enterobacter hormaechei EB_P9_L5_03.19 plasmid pIMPIncH12_331kb|CP043767.1)
PM005	NXKC00000000		NA	38	38		16	2		X
