# Supplementary material for: Emergence of mcr-9.1 in Extended-Spectrum-β-Lactamase-Producing Clinical Enterobacteriaceae in Pretoria, South Africa: Global Evolutionary Phylogenomics, Resistome, and Mobilome
Source: mSystems. 2020 May 19;5(3):e00148-20. doi: 10.1128/mSystems.00148-20 (PMC7253365; doi:10.1128/mSystems.00148-20)
Supplement: DATA SET S2 [file mSystems.00148-20-sd002.txt]

>NXJN01000053.1 Enterobacter hormaechei strain ST-234:K063 NODE_53_length_2661_cov_38.7403, whole genome shotgun sequence
AGTACCAGCGTACGGCCCACAGAATGATGTCACGCTGAAAATGCCGGCCTTTGAATGGGTTCATGTGCAG
CTCCATCAGCAAAAGGGGATGATAAGTTTATCACCACCGACTATTTGCAACAGTGCCTCTACTCTTGCCA
CAGGTTTACGAGTAGGTGATTTGGGAGGAAGCGTCTTAGCCTTTGAAGTTGGCGCGAAGGAGAGAATGGC
ACTCCGTGCAACGCATTAATTACCGCGGATATCCGCCATCACCTACTTGCGCCTGTGTGTACCATTTCAT
CAGCTCTGCAGTTCCCGGCTCGTTTTCGGCGGGGGCCCATGGGGCGGCATCTTGATCAGCAACAGGCTGG
TACCTACCGTGTTTTACCTCAAAAATAACGCCGCCTTCATCCAGTGACAATACGGTATGCCAGGTGCCTG
CATCCATCTCCAGCACTTTACAGTCCTCACCTAACACGACGCGCTGGGTCAGGTTACCCAGGTCATCAAA
GTTCAATACCAAAAAGCGACCGGTAAGGGATGTCAGCAGTTCAAAAGTATGCGGGTGGCGATGAGGGCGA
ACATAAGTTCCCGGTTCCATAGCAATAGCCAGACGCTGCACCGGGTCGCTCAATTCAGGGTGGAAATTAT
GATGGGCACGTAAGCGGGGGGAATTTGCGGCTTGTGCGCTTTGCTTGCGTAGGTCGTTGAAAGTAAGTTG
TTTCATATTATAAGCCTTATTGCATTCTTGCAGCTTACGGCAACCAGGTTGCCGTAAGGCTTTTTGTTAT
ACTAACAATCGATTAGCCACGGCATTCGCGGAACAAATCGCGGTCAGGATTATAGACGCTGGTGCTTACG
TCCCACAGCCCCAAAATCGATGAGAACAGGTTGTCGTGGGAATATGATTTTTTCGCCGCATTATTTTCAA
GGCAAGACATGTTGATGTGTTTCCCGGCGATAAAGCCCGGTGACATCCAGACCTGCATCGGAATATGCGT
CTGCTGATCCGGTGCCAGTTTGTACGGCGTGCCGTGCAGATATAGCCCGCTTTCGCCCAATGATTCACCA
TGATCGGACACATAAAGCAGCACGGTGTTGTACTGATCGCTGTAATTTTTTAGCTTTTCAATCATCTCAG
CTAATACATAGTCTGTATAACGAAGGGTGTTGTCGTAGGTGTTGACCAATTGTTCCTGAGTACAGTTTTC
GATATCGCTACGTGCACATTCGGGCATGAAGTGGCGATGCTCAGCCGGATAACGCAGGTAATAAGTCGGT
CCATGGCTGCCAATGATATGGAAGGCGACAAGCTTATCACCTGGCATTTTGGCGATTTCATCATCAAGGT
TTTCCAGCATCACCTCGTCATGGCACGTTTTGCCATCGCACAGTTTCGGGTTATCACTAGGCTTAATTTC
GACAGTCGGGATGCGGCTACATACGCCTTTACAACCGCCATCGTTCTCTTTCCATAACAGCGAGACACCG
GTTTTCTGCACGATGTCGAGGAAATTTTCACTGTTAGATGCTTTTTTACTGTCGTACTCGGTGCGATTCA
TATTCGAGAACATGCACGGAACGGATATTGCGGTAGCGGTACCGCAGGAATGCATATTTTTAAACGAAAT
AACGCCGCCGGATTTGCTGGTAAAGGCATTGGTATCACGCGAATAACCGTTCATCGAGAAATTCTGGCTG
CGTGCCGTTTCGCCAATCACCAGGAACATCAGCGTGGGTTTTTCGTGAGCGACGACGCGTTTAGCATCAT
TCCCCAGCGTCTGGAAAGGCACTTTAGTCGTAAAGTACGTATCCTTAACATACTGGAAAGTGCTGTAAGC
GTAGTTCGCCGGGATGATCTCTTTATTCAATGTCGAGTTATTGCGGCCGACAGAGGCATAATCCTGATAA
TAAAGTGCGGCAACACCTGCAATCAAACTCAACGATGCCAGCACGGAGAGCAAACGGTAAGCAATGCCTT
TATACCATTTTTCAGGATATTGAATTTTTATTGAAAAAAGGAGGATGGCAGGAAGGATACCGGTAAAGAC
GAACCATATAATAATTGAGCCATTAAGATAGGAATGCGCTTCCTGGGGGTTAGTTTCAATAATGTTTTGA
ATCATCGTTTGATCAAACATTACTTTATATTTTAGTGTCGAATAACTGACCAGTGAGCCAGTGATAAACA
GTAAAGCAAAGAAAGGTTTCAGCAGAAAACGAACTGAGAAAGGCATAAAAACAACGTTAAGCGCCGCAAC
CAGAACAAAGGGAATAGAAATGACAAAACCAATTTTGACATGCTCTAAATGCGACAAAATCTCGTAAAAA
TGCAGCAATATTGGCCAGTTAAGTAAAAACGCAAAGATCATTGCCAGAAGTAAAACCAGCGGAATAACTT
TCACCCTGAAAAGTACAGGCATTAACACCTCCGGAAAATAGTAAACCAGTAAAAACATTGATGATAATTA
CAACAATTCAATCTAATATTATGATTGCCTTATTCGCTGCAAAGCAGAGATTATCATTCTGAAATCTTAG
GTTAACCTTAACGAGGCTTTGTTGAATAAATCAGATTTCGGGTAAGTCTCCCCCGTAGCGGGTTGTGTTT
TCAGGCAATACGCACGCTTTCAGGCATACCTGCTTTCGTCATTTTGTTCAGCGCTCGTACCAGGGCCATA
G


>NXJH01000131.1 Enterobacter hormaechei strain KOO6 NODE_136_length_2489_cov_45.375252, whole genome shotgun sequence
GGCCTTTGAATGGGTTCATGTGCAGCTCCATCAGCAAAAGGGGATGATAAGTTTATCACCACCGACTATT
TGCAACAGTGCCTCTACTCTTGCCACAGGTTTACGAGTAGGTGATTTGGGAGGAAGCGTCTTAGCCTTTG
AAGTTGGCGCGAAGGAGAGAATGGCACTCCGTGCAACGCATTAATTACCGCGGATATCCGCCATCACCTA
CTTGCGCCTGTGTGTACCATTTCATCAGCTCTGCAGTTCCCGGCTCGTTTTCGGCGGGGGCCCATGGGGC
GGCATCTTGATCAGCAACAGGCTGGTACCTACCGTGTTTTACCTCAAAAATAACGCCGCCTTCATCCAGT
GACAATACGGTATGCCAGGTGCCTGCATCCATCTCCAGCACTTTACAGTCCTCACCTAACACGACGCGCT
GGGTCAGGTTACCCAGGTCATCAAAGTTCAATACCAAAAAGCGACCGGTAAGGGATGTCAGCAGTTCAAA
AGTATGCGGGTGGCGATGAGGGCGAACATAAGTTCCCGGTTCCATAGCAATAGCCAGACGCTGCACCGGG
TCGCTCAATTCAGGGTGGAAATTATGATGGGCACGTAAGCGGGGGGAATTTGCGGCTTGTGCGCTTTGCT
TGCGTAGGTCGTTGAAAGTAAGTTGTTTCATATTATAAGCCTTATTGCATTCTTGCAGCTTACGGCAACC
AGGTTGCCGTAAGGCTTTTTGTTATACTAACAATCGATTAGCCACGGCATTCGCGGAACAAATCGCGGTC
AGGATTATAGACGCTGGTGCTTACGTCCCACAGCCCCAAAATCGATGAGAACAGGTTGTCGTGGGAATAT
GATTTTTTCGCCGCATTATTTTCAAGGCAAGACATGTTGATGTGTTTCCCGGCGATAAAGCCCGGTGACA
TCCAGACCTGCATCGGAATATGCGTCTGCTGATCCGGTGCCAGTTTGTACGGCGTGCCGTGCAGATATAG
CCCGCTTTCGCCCAATGATTCACCATGATCGGACACATAAAGCAGCACGGTGTTGTACTGATCGCTGTAA
TTTTTTAGCTTTTCAATCATCTCAGCTAATACATAGTCTGTATAACGAAGGGTGTTGTCGTAGGTGTTGA
CCAATTGTTCCTGAGTACAGTTTTCGATATCGCTACGTGCACATTCGGGCATGAAGTGGCGATGCTCAGC
CGGATAACGCAGGTAATAAGTCGGTCCATGGCTGCCAATGATATGGAAGGCGACAAGCTTATCACCTGGC
ATTTTGGCGATTTCATCATCAAGGTTTTCCAGCATCACCTCGTCATGGCACGTTTTGCCATCGCACAGTT
TCGGGTTATCACTAGGCTTAATTTCGACAGTCGGGATGCGGCTACATACGCCTTTACAACCGCCATCGTT
CTCTTTCCATAACAGCGAGACACCGGTTTTCTGCACGATGTCGAGGAAATTTTCACTGTTAGATGCTTTT
TTACTGTCGTACTCGGTGCGATTCATATTCGAGAACATGCACGGAACGGATATTGCGGTAGCGGTACCGC
AGGAATGCATATTTTTAAACGAAATAACGCCGCCGGATTTGCTGGTAAAGGCATTGGTATCACGCGAATA
ACCGTTCATCGAGAAATTCTGGCTGCGTGCCGTTTCGCCAATCACCAGGAACATCAGCGTGGGTTTTTCG
TGAGCGACGACGCGTTTAGCATCATTCCCCAGCGTCTGGAAAGGCACTTTAGTCGTAAAGTACGTATCCT
TAACATACTGGAAAGTGCTGTAAGCGTAGTTCGCCGGGATGATCTCTTTATTCAATGTCGAGTTATTGCG
GCCGACAGAGGCATAATCCTGATAATAAAGTGCGGCAACACCTGCAATCAAACTCAACGATGCCAGCACG
GAGAGCAAACGGTAAGCAATGCCTTTATACCATTTTTCAGGATATTGAATTTTTATTGAAAAAAGGAGGA
TGGCAGGAAGGATACCGGTAAAGACGAACCATATAATAATTGAGCCATTAAGATAGGAATGCGCTTCCTG
GGGGTTAGTTTCAATAATGTTTTGAATCATCGTTTGATCAAACATTACTTTATATTTTAGTGTCGAATAA
CTGACCAGTGAGCCAGTGATAAACAGTAAAGCAAAGAAAGGTTTCAGCAGAAAACGAACTGAGAAAGGCA
TAAAAACAACGTTAAGCGCCGCAACCAGAACAAAGGGAATAGAAATGACAAAACCAATTTTGACATGCTC
TAAATGCGACAAAATCTCGTAAAAATGCAGCAATATTGGCCAGTTAAGTAAAAACGCAAAGATCATTGCC
AGAAGTAAAACCAGCGGAATAACTTTCACCCTGAAAAGTACAGGCATTAACACCTCCGGAAAATAGTAAA
CCAGTAAAAACATTGATGATAATTACAACAATTCAATCTAATATTATGATTGCCTTATTCGCTGCAAAGC
AGAGATTATCATTCTGAAATCTTAGGTTAACCTTAACGAGGCTTTGTTGAATAAATCAGATTTCGGGTAA
GTCTCCCCCGTAGCGGGTTGTGTTTTCAGGCAATACGCACGCTTTCAGGCA


>NXKO01000060.1 Enterobacter hormaechei strain K130 NODE_60_length_2517_cov_51.84, whole genome shotgun sequence
CCATCAGCAAAAGGGGATGATAAGTTTATCACCACCGACTATTTGCAACAGTGCCTCTACTCTTGCCACA
GGTTTACGAGTAGGTGATTTGGGAGGAAGCGTCTTAGCCTTTGAAGTTGGCGCGAAGGAGAGAATGGCAC
TCCGTGCAACGCATTAATTACCGCGGATATCCGCCATCACCTACTTGCGCCTGTGTGTACCATTTCATCA
GCTCTGCAGTTCCCGGCTCGTTTTCGGCGGGGGCCCATGGGGCGGCATCTTGATCAGCAACAGGCTGGTA
CCTACCGTGTTTTACCTCAAAAATAACGCCGCCTTCATCCAGTGACAATACGGTATGCCAGGTGCCTGCA
TCCATCTCCAGCACTTTACAGTCCTCACCTAACACGACGCGCTGGGTCAGGTTACCCAGGTCATCAAAGT
TCAATACCAAAAAGCGACCGGTAAGGGATGTCAGCAGTTCAAAAGTATGCGGGTGGCGATGAGGGCGAAC
ATAAGTTCCCGGTTCCATAGCAATAGCCAGACGCTGCACCGGGTCGCTCAATTCAGGGTGGAAATTATGA
TGGGCACGTAAGCGGGGGGAATTTGCGGCTTGTGCGCTTTGCTTGCGTAGGTCGTTGAAAGTAAGTTGTT
TCATATTATAAGCCTTATTGCATTCTTGCAGCTTACGGCAACCAGGTTGCCGTAAGGCTTTTTGTTATAC
TAACAATCGATTAGCCACGGCATTCGCGGAACAAATCGCGGTCAGGATTATAGACGCTGGTGCTTACGTC
CCACAGCCCCAAAATCGATGAGAACAGGTTGTCGTGGGAATATGATTTTTTCGCCGCATTATTTTCAAGG
CAAGACATGTTGATGTGTTTCCCGGCGATAAAGCCCGGTGACATCCAGACCTGCATCGGAATATGCGTCT
GCTGATCCGGTGCCAGTTTGTACGGCGTGCCGTGCAGATATAGCCCGCTTTCGCCCAATGATTCACCATG
ATCGGACACATAAAGCAGCACGGTGTTGTACTGATCGCTGTAATTTTTTAGCTTTTCAATCATCTCAGCT
AATACATAGTCTGTATAACGAAGGGTGTTGTCGTAGGTGTTGACCAATTGTTCCTGAGTACAGTTTTCGA
TATCGCTACGTGCACATTCGGGCATGAAGTGGCGATGCTCAGCCGGATAACGCAGGTAATAAGTCGGTCC
ATGGCTGCCAATGATATGGAAGGCGACAAGCTTATCACCTGGCATTTTGGCGATTTCATCATCAAGGTTT
TCCAGCATCACCTCGTCATGGCACGTTTTGCCATCGCACAGTTTCGGGTTATCACTAGGCTTAATTTCGA
CAGTCGGGATGCGGCTACATACGCCTTTACAACCGCCATCGTTCTCTTTCCATAACAGCGAGACACCGGT
TTTCTGCACGATGTCGAGGAAATTTTCACTGTTAGATGCTTTTTTACTGTCGTACTCGGTGCGATTCATA
TTCGAGAACATGCACGGAACGGATATTGCGGTAGCGGTACCGCAGGAATGCATATTTTTAAACGAAATAA
CGCCGCCGGATTTGCTGGTAAAGGCATTGGTATCACGCGAATAACCGTTCATCGAGAAATTCTGGCTGCG
TGCCGTTTCGCCAATCACCAGGAACATCAGCGTGGGTTTTTCGTGAGCGACGACGCGTTTAGCATCATTC
CCCAGCGTCTGGAAAGGCACTTTAGTCGTAAAGTACGTATCCTTAACATACTGGAAAGTGCTGTAAGCGT
AGTTCGCCGGGATGATCTCTTTATTCAATGTCGAGTTATTGCGGCCGACAGAGGCATAATCCTGATAATA
AAGTGCGGCAACACCTGCAATCAAACTCAACGATGCCAGCACGGAGAGCAAACGGTAAGCAATGCCTTTA
TACCATTTTTCAGGATATTGAATTTTTATTGAAAAAAGGAGGATGGCAGGAAGGATACCGGTAAAGACGA
ACCATATAATAATTGAGCCATTAAGATAGGAATGCGCTTCCTGGGGGTTAGTTTCAATAATGTTTTGAAT
CATCGTTTGATCAAACATTACTTTATATTTTAGTGTCGAATAACTGACCAGTGAGCCAGTGATAAACAGT
AAAGCAAAGAAAGGTTTCAGCAGAAAACGAACTGAGAAAGGCATAAAAACAACGTTAAGCGCCGCAACCA
GAACAAAGGGAATAGAAATGACAAAACCAATTTTGACATGCTCTAAATGCGACAAAATCTCGTAAAAATG
CAGCAATATTGGCCAGTTAAGTAAAAACGCAAAGATCATTGCCAGAAGTAAAACCAGCGGAATAACTTTC
ACCCTGAAAAGTACAGGCATTAACACCTCCGGAAAATAGTAAACCAGTAAAAACATTGATGATAATTACA
ACAATTCAATCTAATATTATGATTGCCTTATTCGCTGCAAAGCAGAGATTATCATTCTGAAATCTTAGGT
TAACCTTAACGAGGCTTTGTTGAATAAATCAGATTTCGGGTAAGTCTCCCCCGTAGCGGGTTGTGTT


CLUSTAL format alignment by MAFFT (v7.452)


NXJN01000053.1  agtaccagcgtacggcccacagaatgatgtcacgctgaaaatgccggcctttgaatgggt
NXJH01000131.1  ---------------------------------------------ggcctttgaatgggt
NXKO01000060.1  ------------------------------------------------------------
                                                                            

NXJN01000053.1  tcatgtgcagctccatcagcaaaaggggatgataagtttatcaccaccgactatttgcaa
NXJH01000131.1  tcatgtgcagctccatcagcaaaaggggatgataagtttatcaccaccgactatttgcaa
NXKO01000060.1  ------------ccatcagcaaaaggggatgataagtttatcaccaccgactatttgcaa
                            ************************************************

NXJN01000053.1  cagtgcctctactcttgccacaggtttacgagtaggtgatttgggaggaagcgtcttagc
NXJH01000131.1  cagtgcctctactcttgccacaggtttacgagtaggtgatttgggaggaagcgtcttagc
NXKO01000060.1  cagtgcctctactcttgccacaggtttacgagtaggtgatttgggaggaagcgtcttagc
                ************************************************************

NXJN01000053.1  ctttgaagttggcgcgaaggagagaatggcactccgtgcaacgcattaattaccgcggat
NXJH01000131.1  ctttgaagttggcgcgaaggagagaatggcactccgtgcaacgcattaattaccgcggat
NXKO01000060.1  ctttgaagttggcgcgaaggagagaatggcactccgtgcaacgcattaattaccgcggat
                ************************************************************

NXJN01000053.1  atccgccatcacctacttgcgcctgtgtgtaccatttcatcagctctgcagttcccggct
NXJH01000131.1  atccgccatcacctacttgcgcctgtgtgtaccatttcatcagctctgcagttcccggct
NXKO01000060.1  atccgccatcacctacttgcgcctgtgtgtaccatttcatcagctctgcagttcccggct
                ************************************************************

NXJN01000053.1  cgttttcggcgggggcccatggggcggcatcttgatcagcaacaggctggtacctaccgt
NXJH01000131.1  cgttttcggcgggggcccatggggcggcatcttgatcagcaacaggctggtacctaccgt
NXKO01000060.1  cgttttcggcgggggcccatggggcggcatcttgatcagcaacaggctggtacctaccgt
                ************************************************************

NXJN01000053.1  gttttacctcaaaaataacgccgccttcatccagtgacaatacggtatgccaggtgcctg
NXJH01000131.1  gttttacctcaaaaataacgccgccttcatccagtgacaatacggtatgccaggtgcctg
NXKO01000060.1  gttttacctcaaaaataacgccgccttcatccagtgacaatacggtatgccaggtgcctg
                ************************************************************

NXJN01000053.1  catccatctccagcactttacagtcctcacctaacacgacgcgctgggtcaggttaccca
NXJH01000131.1  catccatctccagcactttacagtcctcacctaacacgacgcgctgggtcaggttaccca
NXKO01000060.1  catccatctccagcactttacagtcctcacctaacacgacgcgctgggtcaggttaccca
                ************************************************************

NXJN01000053.1  ggtcatcaaagttcaataccaaaaagcgaccggtaagggatgtcagcagttcaaaagtat
NXJH01000131.1  ggtcatcaaagttcaataccaaaaagcgaccggtaagggatgtcagcagttcaaaagtat
NXKO01000060.1  ggtcatcaaagttcaataccaaaaagcgaccggtaagggatgtcagcagttcaaaagtat
                ************************************************************

NXJN01000053.1  gcgggtggcgatgagggcgaacataagttcccggttccatagcaatagccagacgctgca
NXJH01000131.1  gcgggtggcgatgagggcgaacataagttcccggttccatagcaatagccagacgctgca
NXKO01000060.1  gcgggtggcgatgagggcgaacataagttcccggttccatagcaatagccagacgctgca
                ************************************************************

NXJN01000053.1  ccgggtcgctcaattcagggtggaaattatgatgggcacgtaagcggggggaatttgcgg
NXJH01000131.1  ccgggtcgctcaattcagggtggaaattatgatgggcacgtaagcggggggaatttgcgg
NXKO01000060.1  ccgggtcgctcaattcagggtggaaattatgatgggcacgtaagcggggggaatttgcgg
                ************************************************************

NXJN01000053.1  cttgtgcgctttgcttgcgtaggtcgttgaaagtaagttgtttcatattataagccttat
NXJH01000131.1  cttgtgcgctttgcttgcgtaggtcgttgaaagtaagttgtttcatattataagccttat
NXKO01000060.1  cttgtgcgctttgcttgcgtaggtcgttgaaagtaagttgtttcatattataagccttat
                ************************************************************

NXJN01000053.1  tgcattcttgcagcttacggcaaccaggttgccgtaaggctttttgttatactaacaatc
NXJH01000131.1  tgcattcttgcagcttacggcaaccaggttgccgtaaggctttttgttatactaacaatc
NXKO01000060.1  tgcattcttgcagcttacggcaaccaggttgccgtaaggctttttgttatactaacaatc
                ************************************************************

NXJN01000053.1  gattagccacggcattcgcggaacaaatcgcggtcaggattatagacgctggtgcttacg
NXJH01000131.1  gattagccacggcattcgcggaacaaatcgcggtcaggattatagacgctggtgcttacg
NXKO01000060.1  gattagccacggcattcgcggaacaaatcgcggtcaggattatagacgctggtgcttacg
                ************************************************************

NXJN01000053.1  tcccacagccccaaaatcgatgagaacaggttgtcgtgggaatatgattttttcgccgca
NXJH01000131.1  tcccacagccccaaaatcgatgagaacaggttgtcgtgggaatatgattttttcgccgca
NXKO01000060.1  tcccacagccccaaaatcgatgagaacaggttgtcgtgggaatatgattttttcgccgca
                ************************************************************

NXJN01000053.1  ttattttcaaggcaagacatgttgatgtgtttcccggcgataaagcccggtgacatccag
NXJH01000131.1  ttattttcaaggcaagacatgttgatgtgtttcccggcgataaagcccggtgacatccag
NXKO01000060.1  ttattttcaaggcaagacatgttgatgtgtttcccggcgataaagcccggtgacatccag
                ************************************************************

NXJN01000053.1  acctgcatcggaatatgcgtctgctgatccggtgccagtttgtacggcgtgccgtgcaga
NXJH01000131.1  acctgcatcggaatatgcgtctgctgatccggtgccagtttgtacggcgtgccgtgcaga
NXKO01000060.1  acctgcatcggaatatgcgtctgctgatccggtgccagtttgtacggcgtgccgtgcaga
                ************************************************************

NXJN01000053.1  tatagcccgctttcgcccaatgattcaccatgatcggacacataaagcagcacggtgttg
NXJH01000131.1  tatagcccgctttcgcccaatgattcaccatgatcggacacataaagcagcacggtgttg
NXKO01000060.1  tatagcccgctttcgcccaatgattcaccatgatcggacacataaagcagcacggtgttg
                ************************************************************

NXJN01000053.1  tactgatcgctgtaattttttagcttttcaatcatctcagctaatacatagtctgtataa
NXJH01000131.1  tactgatcgctgtaattttttagcttttcaatcatctcagctaatacatagtctgtataa
NXKO01000060.1  tactgatcgctgtaattttttagcttttcaatcatctcagctaatacatagtctgtataa
                ************************************************************

NXJN01000053.1  cgaagggtgttgtcgtaggtgttgaccaattgttcctgagtacagttttcgatatcgcta
NXJH01000131.1  cgaagggtgttgtcgtaggtgttgaccaattgttcctgagtacagttttcgatatcgcta
NXKO01000060.1  cgaagggtgttgtcgtaggtgttgaccaattgttcctgagtacagttttcgatatcgcta
                ************************************************************

NXJN01000053.1  cgtgcacattcgggcatgaagtggcgatgctcagccggataacgcaggtaataagtcggt
NXJH01000131.1  cgtgcacattcgggcatgaagtggcgatgctcagccggataacgcaggtaataagtcggt
NXKO01000060.1  cgtgcacattcgggcatgaagtggcgatgctcagccggataacgcaggtaataagtcggt
                ************************************************************

NXJN01000053.1  ccatggctgccaatgatatggaaggcgacaagcttatcacctggcattttggcgatttca
NXJH01000131.1  ccatggctgccaatgatatggaaggcgacaagcttatcacctggcattttggcgatttca
NXKO01000060.1  ccatggctgccaatgatatggaaggcgacaagcttatcacctggcattttggcgatttca
                ************************************************************

NXJN01000053.1  tcatcaaggttttccagcatcacctcgtcatggcacgttttgccatcgcacagtttcggg
NXJH01000131.1  tcatcaaggttttccagcatcacctcgtcatggcacgttttgccatcgcacagtttcggg
NXKO01000060.1  tcatcaaggttttccagcatcacctcgtcatggcacgttttgccatcgcacagtttcggg
                ************************************************************

NXJN01000053.1  ttatcactaggcttaatttcgacagtcgggatgcggctacatacgcctttacaaccgcca
NXJH01000131.1  ttatcactaggcttaatttcgacagtcgggatgcggctacatacgcctttacaaccgcca
NXKO01000060.1  ttatcactaggcttaatttcgacagtcgggatgcggctacatacgcctttacaaccgcca
                ************************************************************

NXJN01000053.1  tcgttctctttccataacagcgagacaccggttttctgcacgatgtcgaggaaattttca
NXJH01000131.1  tcgttctctttccataacagcgagacaccggttttctgcacgatgtcgaggaaattttca
NXKO01000060.1  tcgttctctttccataacagcgagacaccggttttctgcacgatgtcgaggaaattttca
                ************************************************************

NXJN01000053.1  ctgttagatgcttttttactgtcgtactcggtgcgattcatattcgagaacatgcacgga
NXJH01000131.1  ctgttagatgcttttttactgtcgtactcggtgcgattcatattcgagaacatgcacgga
NXKO01000060.1  ctgttagatgcttttttactgtcgtactcggtgcgattcatattcgagaacatgcacgga
                ************************************************************

NXJN01000053.1  acggatattgcggtagcggtaccgcaggaatgcatatttttaaacgaaataacgccgccg
NXJH01000131.1  acggatattgcggtagcggtaccgcaggaatgcatatttttaaacgaaataacgccgccg
NXKO01000060.1  acggatattgcggtagcggtaccgcaggaatgcatatttttaaacgaaataacgccgccg
                ************************************************************

NXJN01000053.1  gatttgctggtaaaggcattggtatcacgcgaataaccgttcatcgagaaattctggctg
NXJH01000131.1  gatttgctggtaaaggcattggtatcacgcgaataaccgttcatcgagaaattctggctg
NXKO01000060.1  gatttgctggtaaaggcattggtatcacgcgaataaccgttcatcgagaaattctggctg
                ************************************************************

NXJN01000053.1  cgtgccgtttcgccaatcaccaggaacatcagcgtgggtttttcgtgagcgacgacgcgt
NXJH01000131.1  cgtgccgtttcgccaatcaccaggaacatcagcgtgggtttttcgtgagcgacgacgcgt
NXKO01000060.1  cgtgccgtttcgccaatcaccaggaacatcagcgtgggtttttcgtgagcgacgacgcgt
                ************************************************************

NXJN01000053.1  ttagcatcattccccagcgtctggaaaggcactttagtcgtaaagtacgtatccttaaca
NXJH01000131.1  ttagcatcattccccagcgtctggaaaggcactttagtcgtaaagtacgtatccttaaca
NXKO01000060.1  ttagcatcattccccagcgtctggaaaggcactttagtcgtaaagtacgtatccttaaca
                ************************************************************

NXJN01000053.1  tactggaaagtgctgtaagcgtagttcgccgggatgatctctttattcaatgtcgagtta
NXJH01000131.1  tactggaaagtgctgtaagcgtagttcgccgggatgatctctttattcaatgtcgagtta
NXKO01000060.1  tactggaaagtgctgtaagcgtagttcgccgggatgatctctttattcaatgtcgagtta
                ************************************************************

NXJN01000053.1  ttgcggccgacagaggcataatcctgataataaagtgcggcaacacctgcaatcaaactc
NXJH01000131.1  ttgcggccgacagaggcataatcctgataataaagtgcggcaacacctgcaatcaaactc
NXKO01000060.1  ttgcggccgacagaggcataatcctgataataaagtgcggcaacacctgcaatcaaactc
                ************************************************************

NXJN01000053.1  aacgatgccagcacggagagcaaacggtaagcaatgcctttataccatttttcaggatat
NXJH01000131.1  aacgatgccagcacggagagcaaacggtaagcaatgcctttataccatttttcaggatat
NXKO01000060.1  aacgatgccagcacggagagcaaacggtaagcaatgcctttataccatttttcaggatat
                ************************************************************

NXJN01000053.1  tgaatttttattgaaaaaaggaggatggcaggaaggataccggtaaagacgaaccatata
NXJH01000131.1  tgaatttttattgaaaaaaggaggatggcaggaaggataccggtaaagacgaaccatata
NXKO01000060.1  tgaatttttattgaaaaaaggaggatggcaggaaggataccggtaaagacgaaccatata
                ************************************************************

NXJN01000053.1  ataattgagccattaagataggaatgcgcttcctgggggttagtttcaataatgttttga
NXJH01000131.1  ataattgagccattaagataggaatgcgcttcctgggggttagtttcaataatgttttga
NXKO01000060.1  ataattgagccattaagataggaatgcgcttcctgggggttagtttcaataatgttttga
                ************************************************************

NXJN01000053.1  atcatcgtttgatcaaacattactttatattttagtgtcgaataactgaccagtgagcca
NXJH01000131.1  atcatcgtttgatcaaacattactttatattttagtgtcgaataactgaccagtgagcca
NXKO01000060.1  atcatcgtttgatcaaacattactttatattttagtgtcgaataactgaccagtgagcca
                ************************************************************

NXJN01000053.1  gtgataaacagtaaagcaaagaaaggtttcagcagaaaacgaactgagaaaggcataaaa
NXJH01000131.1  gtgataaacagtaaagcaaagaaaggtttcagcagaaaacgaactgagaaaggcataaaa
NXKO01000060.1  gtgataaacagtaaagcaaagaaaggtttcagcagaaaacgaactgagaaaggcataaaa
                ************************************************************

NXJN01000053.1  acaacgttaagcgccgcaaccagaacaaagggaatagaaatgacaaaaccaattttgaca
NXJH01000131.1  acaacgttaagcgccgcaaccagaacaaagggaatagaaatgacaaaaccaattttgaca
NXKO01000060.1  acaacgttaagcgccgcaaccagaacaaagggaatagaaatgacaaaaccaattttgaca
                ************************************************************

NXJN01000053.1  tgctctaaatgcgacaaaatctcgtaaaaatgcagcaatattggccagttaagtaaaaac
NXJH01000131.1  tgctctaaatgcgacaaaatctcgtaaaaatgcagcaatattggccagttaagtaaaaac
NXKO01000060.1  tgctctaaatgcgacaaaatctcgtaaaaatgcagcaatattggccagttaagtaaaaac
                ************************************************************

NXJN01000053.1  gcaaagatcattgccagaagtaaaaccagcggaataactttcaccctgaaaagtacaggc
NXJH01000131.1  gcaaagatcattgccagaagtaaaaccagcggaataactttcaccctgaaaagtacaggc
NXKO01000060.1  gcaaagatcattgccagaagtaaaaccagcggaataactttcaccctgaaaagtacaggc
                ************************************************************

NXJN01000053.1  attaacacctccggaaaatagtaaaccagtaaaaacattgatgataattacaacaattca
NXJH01000131.1  attaacacctccggaaaatagtaaaccagtaaaaacattgatgataattacaacaattca
NXKO01000060.1  attaacacctccggaaaatagtaaaccagtaaaaacattgatgataattacaacaattca
                ************************************************************

NXJN01000053.1  atctaatattatgattgccttattcgctgcaaagcagagattatcattctgaaatcttag
NXJH01000131.1  atctaatattatgattgccttattcgctgcaaagcagagattatcattctgaaatcttag
NXKO01000060.1  atctaatattatgattgccttattcgctgcaaagcagagattatcattctgaaatcttag
                ************************************************************

NXJN01000053.1  gttaaccttaacgaggctttgttgaataaatcagatttcgggtaagtctcccccgtagcg
NXJH01000131.1  gttaaccttaacgaggctttgttgaataaatcagatttcgggtaagtctcccccgtagcg
NXKO01000060.1  gttaaccttaacgaggctttgttgaataaatcagatttcgggtaagtctcccccgtagcg
                ************************************************************

NXJN01000053.1  ggttgtgttttcaggcaatacgcacgctttcaggcatacctgctttcgtcattttgttca
NXJH01000131.1  ggttgtgttttcaggcaatacgcacgctttcaggca------------------------
NXKO01000060.1  ggttgtgtt---------------------------------------------------
                *********                                                   

NXJN01000053.1  gcgctcgtaccagggccatag
NXJH01000131.1  ---------------------
NXKO01000060.1  ---------------------
                          
