# Supplementary material for: Emergence of mcr-9.1 in Extended-Spectrum-β-Lactamase-Producing Clinical Enterobacteriaceae in Pretoria, South Africa: Global Evolutionary Phylogenomics, Resistome, and Mobilome
Source: mSystems. 2020 May 19;5(3):e00148-20. doi: 10.1128/mSystems.00148-20 (PMC7253365; doi:10.1128/mSystems.00148-20)
Supplement: DATA SET S3 [file mSystems.00148-20-sd003.txt]

>MK070339.1 E. coli strain 68A plasmid mcr-9.1 
ATGCCTGTACTTTTCAGGGTGAAAGTTATTCCGCTGGTTTTACTTCTGGCAATGATCTTTGCGTTTTTAC
TTAACTGGCCAATATTGCTGCATTTTTACGAGATTTTGTCGCATTTAGAGCATGTCAAAATTGGTTTTGT
CATTTCTATTCCCTTTGTTCTGGTTGCGGCGCTTAACGTTGTTTTTATGCCTTTCTCAGTTCGTTTTCTG
CTGAAACCTTTCTTTGCTTTACTGTTTATCACTGGCTCACTGGTCAGTTATTCGACACTAAAATATAAAG
TAATGTTTGATCAAACGATGATTCAAAACATTATTGAAACTAACCCCCAGGAAGCGCATTCCTATCTTAA
TGGCTCAATTATTATATGGTTCGTCTTTACCGGTATCCTTCCTGCCATCCTCCTTTTTTCAATAAAAATT
CAATATCCTGAAAAATGGTATAAAGGCATTGCTTACCGTTTGCTCTCCGTGCTGGCATCGTTGAGTTTGA
TTGCAGGTGTTGCCGCACTTTATTATCAGGATTATGCCTCTGTCGGCCGCAATAACTCGACATTGAATAA
AGAGATCATCCCGGCGAACTACGCTTACAGCACTTTCCAGTATGTTAAGGATACGTACTTTACGACTAAA
GTGCCTTTCCAGACGCTGGGGAATGATGCTAAACGCGTCGTCGCTCACGAAAAACCCACGCTGATGTTCC
TGGTGATTGGCGAAACGGCACGCAGCCAGAATTTCTCGATGAACGGTTATTCGCGTGATACCAATGCCTT
TACCAGCAAATCCGGCGGCGTTATTTCGTTTAAAAATATGCATTCCTGCGGTACCGCTACCGCAATATCC
GTTCCGTGCATGTTCTCGAATATGAATCGCACCGAGTACGACAGTAAAAAAGCATCTAACAGTGAAAATT
TCCTCGACATCGTGCAGAAAACCGGTGTCTCGCTGTTATGGAAAGAGAACGATGGCGGTTGTAAAGGCGT
ATGTAGCCGCATCCCGACTGTCGAAATTAAGCCTAGTGATAACCCGAAACTGTGCGATGGCAAAACGTGC
CATGACGAGGTGATGCTGGAAAACCTTGATGATGAAATCGCCAAAATGCCAGGTGATAAGCTTGTCGCCT
TCCATATCATTGGCAGCCATGGACCGACTTATTACCTGCGTTATCCGGCTGAGCATCGCCACTTCATGCC
CGAATGTGCACGTAGCGATATCGAAAACTGTACTCAGGAACAATTGGTCAACACCTACGACAACACCCTT
CGTTATACAGACTATGTATTAGCTGAGATGATTGAAAAGCTAAAAAATTACAGCGATCAGTACAACACCG
TGCTGCTTTATGTGTCCGATCATGGTGAATCATTGGGCGAAAGCGGGCTATATCTGCACGGCACGCCGTA
CAAACTGGCACCGGATCAGCAGACGCATATTCCGATGCAGGTCTGGATGTCACCGGGCTTTATCGCCGGG
AAACACATCAACATGTCTTGCCTTGAAAATAATGCGGCGAAAAAATCATATTCCCACGACAACCTGTTCT
CATCGATTTTGGGGCTGTGGGACGTAAGCACCAGCGTCTATAATCCTGACCGCGATTTGTTCCGCGAATG
CCGTGGCTAA

>CP027112.1:E. hormaechei BW plasmid unnamed1 
ATGCCTGTACTTTTCAGGGTGAAAGTTATTCCGCTGGTTTTACTTCTGGCAATGATCTTTGCGTTTTTACTTAACTGGCC
AATATTGCTGCATTTTTACGAGATTTTGTCGCATTTAGAGCATGTCAAAATTGGTTTTGTCATTTCTATTCCCTTTGTTC
TGGTTGCGGCGCTTAACGTTGTTTTTATGCCTTTCTCAGTTCGTTTTCTGCTGAAACCTTTCTTTGCTTTACTGTTTATC
ACTGGCTCACTGGTCAGTTATTCGACACTAAAATATAAAGTAATGTTTGATCAAACGATGATTCAAAACATTATTGAAAC
TAACCCCCAGGAAGCGCATTCCTATCTTAATGGCTCAATTATTATATGGTTCGTCTTTACCGGTATCCTTCCTGCCATCC
TCCTTTTTTCAATAAAAATTCAATATCCTGAAAAATGGTATAAAGGCATTGCTTACCGTTTGCTCTCCGTGCTGGCATCG
TTGAGTTTGATTGCAGGTGTTGCCGCACTTTATTATCAGGATTATGCCTCTGTCGGCCGCAATAACTCGACATTGAATAA
AGAGATCATCCCGGCGAACTACGCTTACAGCACTTTCCAGTATGTTAAGGATACGTACTTTACGACTAAAGTGCCTTTCC
AGACGCTGGGGAATGATGCTAAACGCGTCGTCGCTCACGAAAAACCCACGCTGATGTTCCTGGTGATTGGCGAAACGGCA
CGCAGCCAGAATTTCTCGATGAACGGTTATTCGCGTGATACCAATGCCTTTACCAGCAAATCCGGCGGCGTTATTTCGTT
TAAAAATATGCATTCCTGCGGTACCGCTACCGCAATATCCGTTCCGTGCATGTTCTCGAATATGAATCGCACCGAGTACG
ACAGTAAAAAAGCATCTAACAGTGAAAATTTCCTCGACATCGTGCAGAAAACCGGTGTCTCGCTGTTATGGAAAGAGAAC
GATGGCGGTTGTAAAGGCGTATGTAGCCGCATCCCGACTGTCGAAATTAAGCCTAGTGATAACCCGAAACTGTGCGATGG
CAAAACGTGCCATGACGAGGTGATGCTGGAAAACCTTGATGATGAAATCGCCAAAATGCCAGGTGATAAGCTTGTCGCCT
TCCATATCATTGGCAGCCATGGACCGACTTATTACCTGCGTTATCCGGCTGAGCATCGCCACTTCATGCCCGAATGTGCA
CGTAGCGATATCGAAAACTGTACTCAGGAACAATTGGTCAACACCTACGACAACACCCTTCGTTATACAGACTATGTATT
AGCTGAGATGATTGAAAAGCTAAAAAATTACAGCGATCAGTACAACACCGTGCTGCTTTATGTGTCCGATCATGGTGAAT
CATTGGGCGAAAGCGGGCTATATCTGCACGGCACGCCGTACAAACTGGCACCGGATCAGCAGACGCATATTCCGATGCAG
GTCTGGATGTCACCGGGCTTTATCGCCGGGAAACACATCAACATGTCTTGCCTTGAAAATAATGCGGCGAAAAAATCATA
TTCCCACGACAACCTGTTCTCATCGATTTTGGGGCTGTGGGACGTAAGCACCAGCGTCTATAATCCTGACCGCGATTTGT
TCCGCGAATGCCGTGGCTAA

>CP023570.1:E. hormaechei BW plasmid unnamed2 
ATGCCTGTACTTTTCAGGGTGAAAGTTATTCCGCTGGTTTTACTTCTGGCAATGATCTTTGCGTTTTTACTTAACTGGCC
AATATTGCTGCATTTTTACGAGATTTTGTCGCATTTAGAGCATGTCAAAATTGGTTTTGTCATTTCTATTCCCTTTGTTC
TGGTTGCGGCGCTTAACGTTGTTTTTATGCCTTTCTCAGTTCGTTTTCTGCTGAAACCTTTCTTTGCTTTACTGTTTATC
ACTGGCTCACTGGTCAGTTATTCGACACTAAAATATAAAGTAATGTTTGATCAAACGATGATTCAAAACATTATTGAAAC
TAACCCCCAGGAAGCGCATTCCTATCTTAATGGCTCAATTATTATATGGTTCGTCTTTACCGGTATCCTTCCTGCCATCC
TCCTTTTTTCAATAAAAATTCAATATCCTGAAAAATGGTATAAAGGCATTGCTTACCGTTTGCTCTCCGTGCTGGCATCG
TTGAGTTTGATTGCAGGTGTTGCCGCACTTTATTATCAGGATTATGCCTCTGTCGGCCGCAATAACTCGACATTGAATAA
AGAGATCATCCCGGCGAACTACGCTTACAGCACTTTCCAGTATGTTAAGGATACGTACTTTACGACTAAAGTGCCTTTCC
AGACGCTGGGGAATGATGCTAAACGCGTCGTCGCTCACGAAAAACCCACGCTGATGTTCCTGGTGATTGGCGAAACGGCA
CGCAGCCAGAATTTCTCGATGAACGGTTATTCGCGTGATACCAATGCCTTTACCAGCAAATCCGGCGGCGTTATTTCGTT
TAAAAATATGCATTCCTGCGGTACCGCTACCGCAATATCCGTTCCGTGCATGTTCTCGAATATGAATCGCACCGAGTACG
ACAGTAAAAAAGCATCTAACAGTGAAAATTTCCTCGACATCGTGCAGAAAACCGGTGTCTCGCTGTTATGGAAAGAGAAC
GATGGCGGTTGTAAAGGCGTATGTAGCCGCATCCCGACTGTCGAAATTAAGCCTAGTGATAACCCGAAACTGTGCGATGG
CAAAACGTGCCATGACGAGGTGATGCTGGAAAACCTTGATGATGAAATCGCCAAAATGCCAGGTGATAAGCTTGTCGCCT
TCCATATCATTGGCAGCCATGGACCGACTTATTACCTGCGTTATCCGGCTGAGCATCGCCACTTCATGCCCGAATGTGCA
CGTAGCGATATCGAAAACTGTACTCAGGAACAATTGGTCAACACCTACGACAACACCCTTCGTTATACAGACTATGTATT
AGCTGAGATGATTGAAAAGCTAAAAAATTACAGCGATCAGTACAACACCGTGCTGCTTTATGTGTCCGATCATGGTGAAT
CATTGGGCGAAAGCGGGCTATATCTGCACGGCACGCCGTACAAACTGGCACCGGATCAGCAGACGCATATTCCGATGCAG
GTCTGGATGTCACCGGGCTTTATCGCCGGGAAACACATCAACATGTCTTGCCTTGAAAATAATGCGGCGAAAAAATCATA
TTCCCACGACAACCTGTTCTCATCGATTTTGGGGCTGTGGGACGTAAGCACCAGCGTCTATAATCCTGACCGCGATTTGT
TCCGCGAATGCCGTGGCTAA

>CP033102.1:E. hormaechei L51 chromosome 
ATGCCTGTACTTTTCAGGGTGAAAGTTATTCCGCTGGTTTTACTTCTGGCAATGATCTTTGCGTTTTTACTTAACTGGCC
AATATTGCTGCATTTTTACGAGATTTTGTCGCATTTAGAGCATGTCAAAATTGGTTTTGTCATTTCTATTCCCTTTGTTC
TGGTTGCGGCGCTTAACGTTGTTTTTATGCCTTTCTCAGTTCGTTTTCTGCTGAAACCTTTCTTTGCTTTACTGTTTATC
ACTGGCTCACTGGTCAGTTATTCGACACTAAAATATAAAGTAATGTTTGATCAAACGATGATTCAAAACATTATTGAAAC
TAACCCCCAGGAAGCGCATTCCTATCTTAATGGCTCAATTATTATATGGTTCGTCTTTACCGGTATCCTTCCTGCCATCC
TCCTTTTTTCAATAAAAATTCAATATCCTGAAAAATGGTATAAAGGCATTGCTTACCGTTTGCTCTCCGTGCTGGCATCG
TTGAGTTTGATTGCAGGTGTTGCCGCACTTTATTATCAGGATTATGCCTCTGTCGGCCGCAATAACTCGACATTGAATAA
AGAGATCATCCCGGCGAACTACGCTTACAGCACTTTCCAGTATGTTAAGGATACGTACTTTACGACTAAAGTGCCTTTCC
AGACGCTGGGGAATGATGCTAAACGCGTCGTCGCTCACGAAAAACCCACGCTGATGTTCCTGGTGATTGGCGAAACGGCA
CGCAGCCAGAATTTCTCGATGAACGGTTATTCGCGTGATACCAATGCCTTTACCAGCAAATCCGGCGGCGTTATTTCGTT
TAAAAATATGCATTCCTGCGGTACCGCTACCGCAATATCCGTTCCGTGCATGTTCTCGAATATGAATCGCACCGAGTACG
ACAGTAAAAAAGCATCTAACAGTGAAAATTTCCTCGACATCGTGCAGAAAACCGGTGTCTCGCTGTTATGGAAAGAGAAC
GATGGCGGTTGTAAAGGCGTATGTAGCCGCATCCCGACTGTCGAAATTAAGCCTAGTGATAACCCGAAACTGTGCGATGG
CAAAACGTGCCATGACGAGGTGATGCTGGAAAACCTTGATGATGAAATCGCCAAAATGCCAGGTGATAAGCTTGTCGCCT
TCCATATCATTGGCAGCCATGGACCGACTTATTACCTGCGTTATCCGGCTGAGCATCGCCACTTCATGCCCGAATGTGCA
CGTAGCGATATCGAAAACTGTACTCAGGAACAATTGGTCAACACCTACGACAACACCCTTCGTTATACAGACTATGTATT
AGCTGAGATGATTGAAAAGCTAAAAAATTACAGCGATCAGTACAACACCGTGCTGCTTTATGTGTCCGATCATGGTGAAT
CATTGGGCGAAAGCGGGCTATATCTGCACGGCACGCCGTACAAACTGGCACCGGATCAGCAGACGCATATTCCGATGCAG
GTCTGGATGTCACCGGGCTTTATCGCCGGGAAACACATCAACATGTCTTGCCTTGAAAATAATGCGGCGAAAAAATCATA
TTCCCACGACAACCTGTTCTCATCGATTTTGGGGCTGTGGGACGTAAGCACCAGCGTCTATAATCCTGACCGCGATTTGT
TCCGCGAATGCCGTGGCTAA

>CP045205.1:Citrobacter sp. NMI7904_11 chromosome 
ATGCCTGTACTTTTCAGGGTGAAAGTTATTCCGCTGGTTTTACTTCTGGCAATGATCTTTGCGTTTTTACTTAACTGGCC
AATATTGCTGCATTTTTACGAGATTTTGTCGCATTTAGAGCATGTCAAAATTGGTTTTGTCATTTCTATTCCCTTTGTTC
TGGTTGCGGCGCTTAACGTTGTTTTTATGCCTTTCTCAGTTCGTTTTCTGCTGAAACCTTTCTTTGCTTTACTGTTTATC
ACTGGCTCACTGGTCAGTTATTCGACACTAAAATATAAAGTAATGTTTGATCAAACGATGATTCAAAACATTATTGAAAC
TAACCCCCAGGAAGCGCATTCCTATCTTAATGGCTCAATTATTATATGGTTCGTCTTTACCGGTATCCTTCCTGCCATCC
TCCTTTTTTCAATAAAAATTCAATATCCTGAAAAATGGTATAAAGGCATTGCTTACCGTTTGCTCTCCGTGCTGGCATCG
TTGAGTTTGATTGCAGGTGTTGCCGCACTTTATTATCAGGATTATGCCTCTGTCGGCCGCAATAACTCGACATTGAATAA
AGAGATCATCCCGGCGAACTACGCTTACAGCACTTTCCAGTATGTTAAGGATACGTACTTTACGACTAAAGTGCCTTTCC
AGACGCTGGGGAATGATGCTAAACGCGTCGTCGCTCACGAAAAACCCACGCTGATGTTCCTGGTGATTGGCGAAACGGCA
CGCAGCCAGAATTTCTCGATGAACGGTTATTCGCGTGATACCAATGCCTTTACCAGCAAATCCGGCGGCGTTATTTCGTT
TAAAAATATGCATTCCTGCGGTACCGCTACCGCAATATCCGTTCCGTGCATGTTCTCGAATATGAATCGCACCGAGTACG
ACAGTAAAAAAGCATCTAACAGTGAAAATTTCCTCGACATCGTGCAGAAAACCGGTGTCTCGCTGTTATGGAAAGAGAAC
GATGGCGGTTGTAAAGGCGTATGTAGCCGCATCCCGACTGTCGAAATTAAGCCTAGTGATAACCCGAAACTGTGCGATGG
CAAAACGTGCCATGACGAGGTGATGCTGGAAAACCTTGATGATGAAATCGCCAAAATGCCAGGTGATAAGCTTGTCGCCT
TCCATATCATTGGCAGCCATGGACCGACTTATTACCTGCGTTATCCGGCTGAGCATCGCCACTTCATGCCCGAATGTGCA
CGTAGCGATATCGAAAACTGTACTCAGGAACAATTGGTCAACACCTACGACAACACCCTTCGTTATACAGACTATGTATT
AGCTGAGATGATTGAAAAGCTAAAAAATTACAGCGATCAGTACAACACCGTGCTGCTTTATGTGTCCGATCATGGTGAAT
CATTGGGCGAAAGCGGGCTATATCTGCACGGCACGCCGTACAAACTGGCACCGGATCAGCAGACGCATATTCCGATGCAG
GTCTGGATGTCACCGGGCTTTATCGCCGGGAAACACATCAACATGTCTTGCCTTGAAAATAATGCGGCGAAAAAATCATA
TTCCCACGACAACCTGTTCTCATCGATTTTGGGGCTGTGGGACGTAAGCACCAGCGTCTATAATCCTGACCGCGATTTGT
TCCGCGAATGCCGTGGCTAA
>CP042552.1:E. hormaechei C45 plasmid pC45_001 
TTAGCCACGGCATTCGCGGAACAAATCGCGGTCAGGATTATAGACGCTGGTGCTTACGTCCCACAGCCCCAAAATCGATG
AGAACAGGTTGTCGTGGGAATATGATTTTTTCGCCGCATTATTTTCAAGGCAAGACATGTTGATGTGTTTCCCGGCGATA
AAGCCCGGTGACATCCAGACCTGCATCGGAATATGCGTCTGCTGATCCGGTGCCAGTTTGTACGGCGTGCCGTGCAGATA
TAGCCCGCTTTCGCCCAATGATTCACCATGATCGGACACATAAAGCAGCACGGTGTTGTACTGATCGCTGTAATTTTTTA
GCTTTTCAATCATCTCAGCTAATACATAGTCTGTATAACGAAGGGTGTTGTCGTAGGTGTTGACCAATTGTTCCTGAGTA
CAGTTTTCGATATCGCTACGTGCACATTCGGGCATGAAGTGGCGATGCTCAGCCGGATAACGCAGGTAATAAGTCGGTCC
ATGGCTGCCAATGATATGGAAGGCGACAAGCTTATCACCTGGCATTTTGGCGATTTCATCATCAAGGTTTTCCAGCATCA
CCTCGTCATGGCACGTTTTGCCATCGCACAGTTTCGGGTTATCACTAGGCTTAATTTCGACAGTCGGGATGCGGCTACAT
ACGCCTTTACAACCGCCATCGTTCTCTTTCCATAACAGCGAGACACCGGTTTTCTGCACGATGTCGAGGAAATTTTCACT
GTTAGATGCTTTTTTACTGTCGTACTCGGTGCGATTCATATTCGAGAACATGCACGGAACGGATATTGCGGTAGCGGTAC
CGCAGGAATGCATATTTTTAAACGAAATAACGCCGCCGGATTTGCTGGTAAAGGCATTGGTATCACGCGAATAACCGTTC
ATCGAGAAATTCTGGCTGCGTGCCGTTTCGCCAATCACCAGGAACATCAGCGTGGGTTTTTCGTGAGCGACGACGCGTTT
AGCATCATTCCCCAGCGTCTGGAAAGGCACTTTAGTCGTAAAGTACGTATCCTTAACATACTGGAAAGTGCTGTAAGCGT
AGTTCGCCGGGATGATCTCTTTATTCAATGTCGAGTTATTGCGGCCGACAGAGGCATAATCCTGATAATAAAGTGCGGCA
ACACCTGCAATCAAACTCAACGATGCCAGCACGGAGAGCAAACGGTAAGCAATGCCTTTATACCATTTTTCAGGATATTG
AATTTTTATTGAAAAAAGGAGGATGGCAGGAAGGATACCGGTAAAGACGAACCATATAATAATTGAGCCATTAAGATAGG
AATGCGCTTCCTGGGGGTTAGTTTCAATAATGTTTTGAATCATCGTTTGATCAAACATTACTTTATATTTTAGTGTCGAA
TAACTGACCAGTGAGCCAGTGATAAACAGTAAAGCAAAGAAAGGTTTCAGCAGAAAACGAACTGAGAAAGGCATAAAAAC
AACGTTAAGCGCCGCAACCAGAACAAAGGGAATAGAAATGACAAAACCAATTTTGACATGCTCTAAATGCGACAAAATCT
CGTAAAAATGCAGCAATATTGGCCAGTTAAGTAAAAACGCAAAGATCATTGCCAGAAGTAAAACCAGCGGAATAACTTTC
ACCCTGAAAAGTACAGGCAT
>CP043767.1:E. hormaechei plasmid pIMPIncH12_331kb 
TTAGCCACGGCATTCGCGGAACAAATCGCGGTCAGGATTATAGACGCTGGTGCTTACGTCCCACAGCCCCAAAATCGATG
AGAACAGGTTGTCGTGGGAATATGATTTTTTCGCCGCATTATTTTCAAGGCAAGACATGTTGATGTGTTTCCCGGCGATA
AAGCCCGGTGACATCCAGACCTGCATCGGAATATGCGTCTGCTGATCCGGTGCCAGTTTGTACGGCGTGCCGTGCAGATA
TAGCCCGCTTTCGCCCAATGATTCACCATGATCGGACACATAAAGCAGCACGGTGTTGTACTGATCGCTGTAATTTTTTA
GCTTTTCAATCATCTCAGCTAATACATAGTCTGTATAACGAAGGGTGTTGTCGTAGGTGTTGACCAATTGTTCCTGAGTA
CAGTTTTCGATATCGCTACGTGCACATTCGGGCATGAAGTGGCGATGCTCAGCCGGATAACGCAGGTAATAAGTCGGTCC
ATGGCTGCCAATGATATGGAAGGCGACAAGCTTATCACCTGGCATTTTGGCGATTTCATCATCAAGGTTTTCCAGCATCA
CCTCGTCATGGCACGTTTTGCCATCGCACAGTTTCGGGTTATCACTAGGCTTAATTTCGACAGTCGGGATGCGGCTACAT
ACGCCTTTACAACCGCCATCGTTCTCTTTCCATAACAGCGAGACACCGGTTTTCTGCACGATGTCGAGGAAATTTTCACT
GTTAGATGCTTTTTTACTGTCGTACTCGGTGCGATTCATATTCGAGAACATGCACGGAACGGATATTGCGGTAGCGGTAC
CGCAGGAATGCATATTTTTAAACGAAATAACGCCGCCGGATTTGCTGGTAAAGGCATTGGTATCACGCGAATAACCGTTC
ATCGAGAAATTCTGGCTGCGTGCCGTTTCGCCAATCACCAGGAACATCAGCGTGGGTTTTTCGTGAGCGACGACGCGTTT
AGCATCATTCCCCAGCGTCTGGAAAGGCACTTTAGTCGTAAAGTACGTATCCTTAACATACTGGAAAGTGCTGTAAGCGT
AGTTCGCCGGGATGATCTCTTTATTCAATGTCGAGTTATTGCGGCCGACAGAGGCATAATCCTGATAATAAAGTGCGGCA
ACACCTGCAATCAAACTCAACGATGCCAGCACGGAGAGCAAACGGTAAGCAATGCCTTTATACCATTTTTCAGGATATTG
AATTTTTATTGAAAAAAGGAGGATGGCAGGAAGGATACCGGTAAAGACGAACCATATAATAATTGAGCCATTAAGATAGG
AATGCGCTTCCTGGGGGTTAGTTTCAATAATGTTTTGAATCATCGTTTGATCAAACATTACTTTATATTTTAGTGTCGAA
TAACTGACCAGTGAGCCAGTGATAAACAGTAAAGCAAAGAAAGGTTTCAGCAGAAAACGAACTGAGAAAGGCATAAAAAC
AACGTTAAGCGCCGCAACCAGAACAAAGGGAATAGAAATGACAAAACCAATTTTGACATGCTCTAAATGCGACAAAATCT
CGTAAAAATGCAGCAATATTGGCCAGTTAAGTAAAAACGCAAAGATCATTGCCAGAAGTAAAACCAGCGGAATAACTTTC
ACCCTGAAAAGTACAGGCAT
>CP042525.1:C. freundii E11 plasmid pE11_001 
TTAGCCACGGCATTCGCGGAACAAATCGCGGTCAGGATTATAGACGCTGGTGCTTACGTCCCACAGCCCCAAAATCGATG
AGAACAGGTTGTCGTGGGAATATGATTTTTTCGCCGCATTATTTTCAAGGCAAGACATGTTGATGTGTTTCCCGGCGATA
AAGCCCGGTGACATCCAGACCTGCATCGGAATATGCGTCTGCTGATCCGGTGCCAGTTTGTACGGCGTGCCGTGCAGATA
TAGCCCGCTTTCGCCCAATGATTCACCATGATCGGACACATAAAGCAGCACGGTGTTGTACTGATCGCTGTAATTTTTTA
GCTTTTCAATCATCTCAGCTAATACATAGTCTGTATAACGAAGGGTGTTGTCGTAGGTGTTGACCAATTGTTCCTGAGTA
CAGTTTTCGATATCGCTACGTGCACATTCGGGCATGAAGTGGCGATGCTCAGCCGGATAACGCAGGTAATAAGTCGGTCC
ATGGCTGCCAATGATATGGAAGGCGACAAGCTTATCACCTGGCATTTTGGCGATTTCATCATCAAGGTTTTCCAGCATCA
CCTCGTCATGGCACGTTTTGCCATCGCACAGTTTCGGGTTATCACTAGGCTTAATTTCGACAGTCGGGATGCGGCTACAT
ACGCCTTTACAACCGCCATCGTTCTCTTTCCATAACAGCGAGACACCGGTTTTCTGCACGATGTCGAGGAAATTTTCACT
GTTAGATGCTTTTTTACTGTCGTACTCGGTGCGATTCATATTCGAGAACATGCACGGAACGGATATTGCGGTAGCGGTAC
CGCAGGAATGCATATTTTTAAACGAAATAACGCCGCCGGATTTGCTGGTAAAGGCATTGGTATCACGCGAATAACCGTTC
ATCGAGAAATTCTGGCTGCGTGCCGTTTCGCCAATCACCAGGAACATCAGCGTGGGTTTTTCGTGAGCGACGACGCGTTT
AGCATCATTCCCCAGCGTCTGGAAAGGCACTTTAGTCGTAAAGTACGTATCCTTAACATACTGGAAAGTGCTGTAAGCGT
AGTTCGCCGGGATGATCTCTTTATTCAATGTCGAGTTATTGCGGCCGACAGAGGCATAATCCTGATAATAAAGTGCGGCA
ACACCTGCAATCAAACTCAACGATGCCAGCACGGAGAGCAAACGGTAAGCAATGCCTTTATACCATTTTTCAGGATATTG
AATTTTTATTGAAAAAAGGAGGATGGCAGGAAGGATACCGGTAAAGACGAACCATATAATAATTGAGCCATTAAGATAGG
AATGCGCTTCCTGGGGGTTAGTTTCAATAATGTTTTGAATCATCGTTTGATCAAACATTACTTTATATTTTAGTGTCGAA
TAACTGACCAGTGAGCCAGTGATAAACAGTAAAGCAAAGAAAGGTTTCAGCAGAAAACGAACTGAGAAAGGCATAAAAAC
AACGTTAAGCGCCGCAACCAGAACAAAGGGAATAGAAATGACAAAACCAATTTTGACATGCTCTAAATGCGACAAAATCT
CGTAAAAATGCAGCAATATTGGCCAGTTAAGTAAAAACGCAAAGATCATTGCCAGAAGTAAAACCAGCGGAATAACTTTC
ACCCTGAAAAGTACAGGCAT
>CP042579.1:E. kobei C16 plasmid pC16_001 
ATGCCTGTACTTTTCAGGGTGAAAGTTATTCCGCTGGTTTTACTTCTGGCAATGATCTTTGCGTTTTTACTTAACTGGCC
AATATTGCTGCATTTTTACGAGATTTTGTCGCATTTAGAGCATGTCAAAATTGGTTTTGTCATTTCTATTCCCTTTGTTC
TGGTTGCGGCGCTTAACGTTGTTTTTATGCCTTTCTCAGTTCGTTTTCTGCTGAAACCTTTCTTTGCTTTACTGTTTATC
ACTGGCTCACTGGTCAGTTATTCGACACTAAAATATAAAGTAATGTTTGATCAAACGATGATTCAAAACATTATTGAAAC
TAACCCCCAGGAAGCGCATTCCTATCTTAATGGCTCAATTATTATATGGTTCGTCTTTACCGGTATCCTTCCTGCCATCC
TCCTTTTTTCAATAAAAATTCAATATCCTGAAAAATGGTATAAAGGCATTGCTTACCGTTTGCTCTCCGTGCTGGCATCG
TTGAGTTTGATTGCAGGTGTTGCCGCACTTTATTATCAGGATTATGCCTCTGTCGGCCGCAATAACTCGACATTGAATAA
AGAGATCATCCCGGCGAACTACGCTTACAGCACTTTCCAGTATGTTAAGGATACGTACTTTACGACTAAAGTGCCTTTCC
AGACGCTGGGGAATGATGCTAAACGCGTCGTCGCTCACGAAAAACCCACGCTGATGTTCCTGGTGATTGGCGAAACGGCA
CGCAGCCAGAATTTCTCGATGAACGGTTATTCGCGTGATACCAATGCCTTTACCAGCAAATCCGGCGGCGTTATTTCGTT
TAAAAATATGCATTCCTGCGGTACCGCTACCGCAATATCCGTTCCGTGCATGTTCTCGAATATGAATCGCACCGAGTACG
ACAGTAAAAAAGCATCTAACAGTGAAAATTTCCTCGACATCGTGCAGAAAACCGGTGTCTCGCTGTTATGGAAAGAGAAC
GATGGCGGTTGTAAAGGCGTATGTAGCCGCATCCCGACTGTCGAAATTAAGCCTAGTGATAACCCGAAACTGTGCGATGG
CAAAACGTGCCATGACGAGGTGATGCTGGAAAACCTTGATGATGAAATCGCCAAAATGCCAGGTGATAAGCTTGTCGCCT
TCCATATCATTGGCAGCCATGGACCGACTTATTACCTGCGTTATCCGGCTGAGCATCGCCACTTCATGCCCGAATGTGCA
CGTAGCGATATCGAAAACTGTACTCAGGAACAATTGGTCAACACCTACGACAACACCCTTCGTTATACAGACTATGTATT
AGCTGAGATGATTGAAAAGCTAAAAAATTACAGCGATCAGTACAACACCGTGCTGCTTTATGTGTCCGATCATGGTGAAT
CATTGGGCGAAAGCGGGCTATATCTGCACGGCACGCCGTACAAACTGGCACCGGATCAGCAGACGCATATTCCGATGCAG
GTCTGGATGTCACCGGGCTTTATCGCCGGGAAACACATCAACATGTCTTGCCTTGAAAATAATGCGGCGAAAAAATCATA
TTCCCACGACAACCTGTTCTCATCGATTTTGGGGCTGTGGGACGTAAGCACCAGCGTCTATAATCCTGACCGCGATTTGT
TCCGCGAATGCCGTGGCTAA
>CP042494.1:L. adecarboxylata plasmid pE61_001 
TTAGCCACGGCATTCGCGGAACAAATCGCGGTCAGGATTATAGACGCTGGTGCTTACGTCCCACAGCCCCAAAATCGATG
AGAACAGGTTGTCGTGGGAATATGATTTTTTCGCCGCATTATTTTCAAGGCAAGACATGTTGATGTGTTTCCCGGCGATA
AAGCCCGGTGACATCCAGACCTGCATCGGAATATGCGTCTGCTGATCCGGTGCCAGTTTGTACGGCGTGCCGTGCAGATA
TAGCCCGCTTTCGCCCAATGATTCACCATGATCGGACACATAAAGCAGCACGGTGTTGTACTGATCGCTGTAATTTTTTA
GCTTTTCAATCATCTCAGCTAATACATAGTCTGTATAACGAAGGGTGTTGTCGTAGGTGTTGACCAATTGTTCCTGAGTA
CAGTTTTCGATATCGCTACGTGCACATTCGGGCATGAAGTGGCGATGCTCAGCCGGATAACGCAGGTAATAAGTCGGTCC
ATGGCTGCCAATGATATGGAAGGCGACAAGCTTATCACCTGGCATTTTGGCGATTTCATCATCAAGGTTTTCCAGCATCA
CCTCGTCATGGCACGTTTTGCCATCGCACAGTTTCGGGTTATCACTAGGCTTAATTTCGACAGTCGGGATGCGGCTACAT
ACGCCTTTACAACCGCCATCGTTCTCTTTCCATAACAGCGAGACACCGGTTTTCTGCACGATGTCGAGGAAATTTTCACT
GTTAGATGCTTTTTTACTGTCGTACTCGGTGCGATTCATATTCGAGAACATGCACGGAACGGATATTGCGGTAGCGGTAC
CGCAGGAATGCATATTTTTAAACGAAATAACGCCGCCGGATTTGCTGGTAAAGGCATTGGTATCACGCGAATAACCGTTC
ATCGAGAAATTCTGGCTGCGTGCCGTTTCGCCAATCACCAGGAACATCAGCGTGGGTTTTTCGTGAGCGACGACGCGTTT
AGCATCATTCCCCAGCGTCTGGAAAGGCACTTTAGTCGTAAAGTACGTATCCTTAACATACTGGAAAGTGCTGTAAGCGT
AGTTCGCCGGGATGATCTCTTTATTCAATGTCGAGTTATTGCGGCCGACAGAGGCATAATCCTGATAATAAAGTGCGGCA
ACACCTGCAATCAAACTCAACGATGCCAGCACGGAGAGCAAACGGTAAGCAATGCCTTTATACCATTTTTCAGGATATTG
AATTTTTATTGAAAAAAGGAGGATGGCAGGAAGGATACCGGTAAAGACGAACCATATAATAATTGAGCCATTAAGATAGG
AATGCGCTTCCTGGGGGTTAGTTTCAATAATGTTTTGAATCATCGTTTGATCAAACATTACTTTATATTTTAGTGTCGAA
TAACTGACCAGTGAGCCAGTGATAAACAGTAAAGCAAAGAAAGGTTTCAGCAGAAAACGAACTGAGAAAGGCATAAAAAC
AACGTTAAGCGCCGCAACCAGAACAAAGGGAATAGAAATGACAAAACCAATTTTGACATGCTCTAAATGCGACAAAATCT
CGTAAAAATGCAGCAATATTGGCCAGTTAAGTAAAAACGCAAAGATCATTGCCAGAAGTAAAACCAGCGGAATAACTTTC
ACCCTGAAAAGTACAGGCAT
>CP042489.1:E. hormaechei C15 plasmid pC15_001 
TTAGCCACGGCATTCGCGGAACAAATCGCGGTCAGGATTATAGACGCTGGTGCTTACGTCCCACAGCCCCAAAATCGATG
AGAACAGGTTGTCGTGGGAATATGATTTTTTCGCCGCATTATTTTCAAGGCAAGACATGTTGATGTGTTTCCCGGCGATA
AAGCCCGGTGACATCCAGACCTGCATCGGAATATGCGTCTGCTGATCCGGTGCCAGTTTGTACGGCGTGCCGTGCAGATA
TAGCCCGCTTTCGCCCAATGATTCACCATGATCGGACACATAAAGCAGCACGGTGTTGTACTGATCGCTGTAATTTTTTA
GCTTTTCAATCATCTCAGCTAATACATAGTCTGTATAACGAAGGGTGTTGTCGTAGGTGTTGACCAATTGTTCCTGAGTA
CAGTTTTCGATATCGCTACGTGCACATTCGGGCATGAAGTGGCGATGCTCAGCCGGATAACGCAGGTAATAAGTCGGTCC
ATGGCTGCCAATGATATGGAAGGCGACAAGCTTATCACCTGGCATTTTGGCGATTTCATCATCAAGGTTTTCCAGCATCA
CCTCGTCATGGCACGTTTTGCCATCGCACAGTTTCGGGTTATCACTAGGCTTAATTTCGACAGTCGGGATGCGGCTACAT
ACGCCTTTACAACCGCCATCGTTCTCTTTCCATAACAGCGAGACACCGGTTTTCTGCACGATGTCGAGGAAATTTTCACT
GTTAGATGCTTTTTTACTGTCGTACTCGGTGCGATTCATATTCGAGAACATGCACGGAACGGATATTGCGGTAGCGGTAC
CGCAGGAATGCATATTTTTAAACGAAATAACGCCGCCGGATTTGCTGGTAAAGGCATTGGTATCACGCGAATAACCGTTC
ATCGAGAAATTCTGGCTGCGTGCCGTTTCGCCAATCACCAGGAACATCAGCGTGGGTTTTTCGTGAGCGACGACGCGTTT
AGCATCATTCCCCAGCGTCTGGAAAGGCACTTTAGTCGTAAAGTACGTATCCTTAACATACTGGAAAGTGCTGTAAGCGT
AGTTCGCCGGGATGATCTCTTTATTCAATGTCGAGTTATTGCGGCCGACAGAGGCATAATCCTGATAATAAAGTGCGGCA
ACACCTGCAATCAAACTCAACGATGCCAGCACGGAGAGCAAACGGTAAGCAATGCCTTTATACCATTTTTCAGGATATTG
AATTTTTATTGAAAAAAGGAGGATGGCAGGAAGGATACCGGTAAAGACGAACCATATAATAATTGAGCCATTAAGATAGG
AATGCGCTTCCTGGGGGTTAGTTTCAATAATGTTTTGAATCATCGTTTGATCAAACATTACTTTATATTTTAGTGTCGAA
TAACTGACCAGTGAGCCAGTGATAAACAGTAAAGCAAAGAAAGGTTTCAGCAGAAAACGAACTGAGAAAGGCATAAAAAC
AACGTTAAGCGCCGCAACCAGAACAAAGGGAATAGAAATGACAAAACCAATTTTGACATGCTCTAAATGCGACAAAATCT
CGTAAAAATGCAGCAATATTGGCCAGTTAAGTAAAAACGCAAAGATCATTGCCAGAAGTAAAACCAGCGGAATAACTTTC
ACCCTGAAAAGTACAGGCAT

>CP042506.1:L. adecarboxylata E1 plasmid pE1_001 
TTAGCCACGGCATTCGCGGAACAAATCGCGGTCAGGATTATAGACGCTGGTGCTTACGTCCCACAGCCCCAAAATCGATG
AGAACAGGTTGTCGTGGGAATATGATTTTTTCGCCGCATTATTTTCAAGGCAAGACATGTTGATGTGTTTCCCGGCGATA
AAGCCCGGTGACATCCAGACCTGCATCGGAATATGCGTCTGCTGATCCGGTGCCAGTTTGTACGGCGTGCCGTGCAGATA
TAGCCCGCTTTCGCCCAATGATTCACCATGATCGGACACATAAAGCAGCACGGTGTTGTACTGATCGCTGTAATTTTTTA
GCTTTTCAATCATCTCAGCTAATACATAGTCTGTATAACGAAGGGTGTTGTCGTAGGTGTTGACCAATTGTTCCTGAGTA
CAGTTTTCGATATCGCTACGTGCACATTCGGGCATGAAGTGGCGATGCTCAGCCGGATAACGCAGGTAATAAGTCGGTCC
ATGGCTGCCAATGATATGGAAGGCGACAAGCTTATCACCTGGCATTTTGGCGATTTCATCATCAAGGTTTTCCAGCATCA
CCTCGTCATGGCACGTTTTGCCATCGCACAGTTTCGGGTTATCACTAGGCTTAATTTCGACAGTCGGGATGCGGCTACAT
ACGCCTTTACAACCGCCATCGTTCTCTTTCCATAACAGCGAGACACCGGTTTTCTGCACGATGTCGAGGAAATTTTCACT
GTTAGATGCTTTTTTACTGTCGTACTCGGTGCGATTCATATTCGAGAACATGCACGGAACGGATATTGCGGTAGCGGTAC
CGCAGGAATGCATATTTTTAAACGAAATAACGCCGCCGGATTTGCTGGTAAAGGCATTGGTATCACGCGAATAACCGTTC
ATCGAGAAATTCTGGCTGCGTGCCGTTTCGCCAATCACCAGGAACATCAGCGTGGGTTTTTCGTGAGCGACGACGCGTTT
AGCATCATTCCCCAGCGTCTGGAAAGGCACTTTAGTCGTAAAGTACGTATCCTTAACATACTGGAAAGTGCTGTAAGCGT
AGTTCGCCGGGATGATCTCTTTATTCAATGTCGAGTTATTGCGGCCGACAGAGGCATAATCCTGATAATAAAGTGCGGCA
ACACCTGCAATCAAACTCAACGATGCCAGCACGGAGAGCAAACGGTAAGCAATGCCTTTATACCATTTTTCAGGATATTG
AATTTTTATTGAAAAAAGGAGGATGGCAGGAAGGATACCGGTAAAGACGAACCATATAATAATTGAGCCATTAAGATAGG
AATGCGCTTCCTGGGGGTTAGTTTCAATAATGTTTTGAATCATCGTTTGATCAAACATTACTTTATATTTTAGTGTCGAA
TAACTGACCAGTGAGCCAGTGATAAACAGTAAAGCAAAGAAAGGTTTCAGCAGAAAACGAACTGAGAAAGGCATAAAAAC
AACGTTAAGCGCCGCAACCAGAACAAAGGGAATAGAAATGACAAAACCAATTTTGACATGCTCTAAATGCGACAAAATCT
CGTAAAAATGCAGCAATATTGGCCAGTTAAGTAAAAACGCAAAGATCATTGCCAGAAGTAAAACCAGCGGAATAACTTTC
ACCCTGAAAAGTACAGGCAT

>CP044215.1:K. aerogenes plasmid pIMPIncH12_334kb 
ATGCCTGTACTTTTCAGGGTGAAAGTTATTCCGCTGGTTTTACTTCTGGCAATGATCTTTGCGTTTTTACTTAACTGGCC
AATATTGCTGCATTTTTACGAGATTTTGTCGCATTTAGAGCATGTCAAAATTGGTTTTGTCATTTCTATTCCCTTTGTTC
TGGTTGCGGCGCTTAACGTTGTTTTTATGCCTTTCTCAGTTCGTTTTCTGCTGAAACCTTTCTTTGCTTTACTGTTTATC
ACTGGCTCACTGGTCAGTTATTCGACACTAAAATATAAAGTAATGTTTGATCAAACGATGATTCAAAACATTATTGAAAC
TAACCCCCAGGAAGCGCATTCCTATCTTAATGGCTCAATTATTATATGGTTCGTCTTTACCGGTATCCTTCCTGCCATCC
TCCTTTTTTCAATAAAAATTCAATATCCTGAAAAATGGTATAAAGGCATTGCTTACCGTTTGCTCTCCGTGCTGGCATCG
TTGAGTTTGATTGCAGGTGTTGCCGCACTTTATTATCAGGATTATGCCTCTGTCGGCCGCAATAACTCGACATTGAATAA
AGAGATCATCCCGGCGAACTACGCTTACAGCACTTTCCAGTATGTTAAGGATACGTACTTTACGACTAAAGTGCCTTTCC
AGACGCTGGGGAATGATGCTAAACGCGTCGTCGCTCACGAAAAACCCACGCTGATGTTCCTGGTGATTGGCGAAACGGCA
CGCAGCCAGAATTTCTCGATGAACGGTTATTCGCGTGATACCAATGCCTTTACCAGCAAATCCGGCGGCGTTATTTCGTT
TAAAAATATGCATTCCTGCGGTACCGCTACCGCAATATCCGTTCCGTGCATGTTCTCGAATATGAATCGCACCGAGTACG
ACAGTAAAAAAGCATCTAACAGTGAAAATTTCCTCGACATCGTGCAGAAAACCGGTGTCTCGCTGTTATGGAAAGAGAAC
GATGGCGGTTGTAAAGGCGTATGTAGCCGCATCCCGACTGTCGAAATTAAGCCTAGTGATAACCCGAAACTGTGCGATGG
CAAAACGTGCCATGACGAGGTGATGCTGGAAAACCTTGATGATGAAATCGCCAAAATGCCAGGTGATAAGCTTGTCGCCT
TCCATATCATTGGCAGCCATGGACCGACTTATTACCTGCGTTATCCGGCTGAGCATCGCCACTTCATGCCCGAATGTGCA
CGTAGCGATATCGAAAACTGTACTCAGGAACAATTGGTCAACACCTACGACAACACCCTTCGTTATACAGACTATGTATT
AGCTGAGATGATTGAAAAGCTAAAAAATTACAGCGATCAGTACAACACCGTGCTGCTTTATGTGTCCGATCATGGTGAAT
CATTGGGCGAAAGCGGGCTATATCTGCACGGCACGCCGTACAAACTGGCACCGGATCAGCAGACGCATATTCCGATGCAG
GTCTGGATGTCACCGGGCTTTATCGCCGGGAAACACATCAACATGTCTTGCCTTGAAAATAATGCGGCGAAAAAATCATA
TTCCCACGACAACCTGTTCTCATCGATTTTGGGGCTGTGGGACGTAAGCACCAGCGTCTATAATCCTGACCGCGATTTGT
TCCGCGAATGCCGTGGCTAA

>CP044177.1:S. enterica AR-0407 chromosome 
ATGCCTGTACTTTTCAGGGTGAAAGTTATTCCGCTGGTTTTACTTCTGGCAATGATCTTTGCGTTTTTACTTAACTGGCC
AATATTGCTGCATTTTTACGAGATTTTGTCGCATTTAGAGCATGTCAAAATTGGTTTTGTCATTTCTATTCCCTTTGTTC
TGGTTGCGGCGCTTAACGTTGTTTTTATGCCTTTCTCAGTTCGTTTTCTGCTGAAACCTTTCTTTGCTTTACTGTTTATC
ACTGGCTCACTGGTCAGTTATTCGACACTAAAATATAAAGTAATGTTTGATCAAACGATGATTCAAAACATTATTGAAAC
TAACCCCCAGGAAGCGCATTCCTATCTTAATGGCTCAATTATTATATGGTTCGTCTTTACCGGTATCCTTCCTGCCATCC
TCCTTTTTTCAATAAAAATTCAATATCCTGAAAAATGGTATAAAGGCATTGCTTACCGTTTGCTCTCCGTGCTGGCATCG
TTGAGTTTGATTGCAGGTGTTGCCGCACTTTATTATCAGGATTATGCCTCTGTCGGCCGCAATAACTCGACATTGAATAA
AGAGATCATCCCGGCGAACTACGCTTACAGCACTTTCCAGTATGTTAAGGATACGTACTTTACGACTAAAGTGCCTTTCC
AGACGCTGGGGAATGATGCTAAACGCGTCGTCGCTCACGAAAAACCCACGCTGATGTTCCTGGTGATTGGCGAAACGGCA
CGCAGCCAGAATTTCTCGATGAACGGTTATTCGCGTGATACCAATGCCTTTACCAGCAAATCCGGCGGCGTTATTTCGTT
TAAAAATATGCATTCCTGCGGTACCGCTACCGCAATATCCGTTCCGTGCATGTTCTCGAATATGAATCGCACCGAGTACG
ACAGTAAAAAAGCATCTAACAGTGAAAATTTCCTCGACATCGTGCAGAAAACCGGTGTCTCGCTGTTATGGAAAGAGAAC
GATGGCGGTTGTAAAGGCGTATGTAGCCGCATCCCGACTGTCGAAATTAAGCCTAGTGATAACCCGAAACTGTGCGATGG
CAAAACGTGCCATGACGAGGTGATGCTGGAAAACCTTGATGATGAAATCGCCAAAATGCCAGGTGATAAGCTTGTCGCCT
TCCATATCATTGGCAGCCATGGACCGACTTATTACCTGCGTTATCCGGCTGAGCATCGCCACTTCATGCCCGAATGTGCA
CGTAGCGATATCGAAAACTGTACTCAGGAACAATTGGTCAACACCTACGACAACACCCTTCGTTATACAGACTATGTATT
AGCTGAGATGATTGAAAAGCTAAAAAATTACAGCGATCAGTACAACACCGTGCTGCTTTATGTGTCCGATCATGGTGAAT
CATTGGGCGAAAGCGGGCTATATCTGCACGGCACGCCGTACAAACTGGCACCGGATCAGCAGACGCATATTCCGATGCAG
GTCTGGATGTCACCGGGCTTTATCGCCGGGAAACACATCAACATGTCTTGCCTTGAAAATAATGCGGCGAAAAAATCATA
TTCCCACGACAACCTGTTCTCATCGATTTTGGGGCTGTGGGACGTAAGCACCAGCGTCTATAATCCTGACCGCGATTTGT
TCCGCGAATGCCGTGGCTAA

>CP043927.1:K. quasipneumoniae plasmid p17277A_477 
ATGCCTGTACTTTTCAGGGTGAAAGTTATTCCGCTGGTTTTACTTCTGGCAATGATCTTTGCGTTTTTACTTAACTGGCC
AATATTGCTGCATTTTTACGAGATTTTGTCGCATTTAGAGCATGTCAAAATTGGTTTTGTCATTTCTATTCCCTTTGTTC
TGGTTGCGGCGCTTAACGTTGTTTTTATGCCTTTCTCAGTTCGTTTTCTGCTGAAACCTTTCTTTGCTTTACTGTTTATC
ACTGGCTCACTGGTCAGTTATTCGACACTAAAATATAAAGTAATGTTTGATCAAACGATGATTCAAAACATTATTGAAAC
TAACCCCCAGGAAGCGCATTCCTATCTTAATGGCTCAATTATTATATGGTTCGTCTTTACCGGTATCCTTCCTGCCATCC
TCCTTTTTTCAATAAAAATTCAATATCCTGAAAAATGGTATAAAGGCATTGCTTACCGTTTGCTCTCCGTGCTGGCATCG
TTGAGTTTGATTGCAGGTGTTGCCGCACTTTATTATCAGGATTATGCCTCTGTCGGCCGCAATAACTCGACATTGAATAA
AGAGATCATCCCGGCGAACTACGCTTACAGCACTTTCCAGTATGTTAAGGATACGTACTTTACGACTAAAGTGCCTTTCC
AGACGCTGGGGAATGATGCTAAACGCGTCGTCGCTCACGAAAAACCCACGCTGATGTTCCTGGTGATTGGCGAAACGGCA
CGCAGCCAGAATTTCTCGATGAACGGTTATTCGCGTGATACCAATGCCTTTACCAGCAAATCCGGCGGCGTTATTTCGTT
TAAAAATATGCATTCCTGCGGTACCGCTACCGCAATATCCGTTCCGTGCATGTTCTCGAATATGAATCGCACCGAGTACG
ACAGTAAAAAAGCATCTAACAGTGAAAATTTCCTCGACATCGTGCAGAAAACCGGTGTCTCGCTGTTATGGAAAGAGAAC
GATGGCGGTTGTAAAGGCGTATGTAGCCGCATCCCGACTGTCGAAATTAAGCCTAGTGATAACCCGAAACTGTGCGATGG
CAAAACGTGCCATGACGAGGTGATGCTGGAAAACCTTGATGATGAAATCGCCAAAATGCCAGGTGATAAGCTTGTCGCCT
TCCATATCATTGGCAGCCATGGACCGACTTATTACCTGCGTTATCCGGCTGAGCATCGCCACTTCATGCCCGAATGTGCA
CGTAGCGATATCGAAAACTGTACTCAGGAACAATTGGTCAACACCTACGACAACACCCTTCGTTATACAGACTATGTATT
AGCTGAGATGATTGAAAAGCTAAAAAATTACAGCGATCAGTACAACACCGTGCTGCTTTATGTGTCCGATCATGGTGAAT
CATTGGGCGAAAGCGGGCTATATCTGCACGGCACGCCGTACAAACTGGCACCGGATCAGCAGACGCATATTCCGATGCAG
GTCTGGATGTCACCGGGCTTTATCGCCGGGAAACACATCAACATGTCTTGCCTTGAAAATAATGCGGCGAAAAAATCATA
TTCCCACGACAACCTGTTCTCATCGATTTTGGGGCTGTGGGACGTAAGCACCAGCGTCTATAATCCTGACCGCGATTTGT
TCCGCGAATGCCGTGGCTAA
>CP040696.1:C. freundii R47 plasmid pR47-309 
TTAGCCACGGCATTCGCGGAACAAATCGCGGTCAGGATTATAGACGCTGGTGCTTACGTCCCACAGCCCCAAAATCGATG
AGAACAGGTTGTCGTGGGAATATGATTTTTTCGCCGCATTATTTTCAAGGCAAGACATGTTGATGTGTTTCCCGGCGATA
AAGCCCGGTGACATCCAGACCTGCATCGGAATATGCGTCTGCTGATCCGGTGCCAGTTTGTACGGCGTGCCGTGCAGATA
TAGCCCGCTTTCGCCCAATGATTCACCATGATCGGACACATAAAGCAGCACGGTGTTGTACTGATCGCTGTAATTTTTTA
GCTTTTCAATCATCTCAGCTAATACATAGTCTGTATAACGAAGGGTGTTGTCGTAGGTGTTGACCAATTGTTCCTGAGTA
CAGTTTTCGATATCGCTACGTGCACATTCGGGCATGAAGTGGCGATGCTCAGCCGGATAACGCAGGTAATAAGTCGGTCC
ATGGCTGCCAATGATATGGAAGGCGACAAGCTTATCACCTGGCATTTTGGCGATTTCATCATCAAGGTTTTCCAGCATCA
CCTCGTCATGGCACGTTTTGCCATCGCACAGTTTCGGGTTATCACTAGGCTTAATTTCGACAGTCGGGATGCGGCTACAT
ACGCCTTTACAACCGCCATCGTTCTCTTTCCATAACAGCGAGACACCGGTTTTCTGCACGATGTCGAGGAAATTTTCACT
GTTAGATGCTTTTTTACTGTCGTACTCGGTGCGATTCATATTCGAGAACATGCACGGAACGGATATTGCGGTAGCGGTAC
CGCAGGAATGCATATTTTTAAACGAAATAACGCCGCCGGATTTGCTGGTAAAGGCATTGGTATCACGCGAATAACCGTTC
ATCGAGAAATTCTGGCTGCGTGCCGTTTCGCCAATCACCAGGAACATCAGCGTGGGTTTTTCGTGAGCGACGACGCGTTT
AGCATCATTCCCCAGCGTCTGGAAAGGCACTTTAGTCGTAAAGTACGTATCCTTAACATACTGGAAAGTGCTGTAAGCGT
AGTTCGCCGGGATGATCTCTTTATTCAATGTCGAGTTATTGCGGCCGACAGAGGCATAATCCTGATAATAAAGTGCGGCA
ACACCTGCAATCAAACTCAACGATGCCAGCACGGAGAGCAAACGGTAAGCAATGCCTTTATACCATTTTTCAGGATATTG
AATTTTTATTGAAAAAAGGAGGATGGCAGGAAGGATACCGGTAAAGACGAACCATATAATAATTGAGCCATTAAGATAGG
AATGCGCTTCCTGGGGGTTAGTTTCAATAATGTTTTGAATCATCGTTTGATCAAACATTACTTTATATTTTAGTGTCGAA
TAACTGACCAGTGAGCCAGTGATAAACAGTAAAGCAAAGAAAGGTTTCAGCAGAAAACGAACTGAGAAAGGCATAAAAAC
AACGTTAAGCGCCGCAACCAGAACAAAGGGAATAGAAATGACAAAACCAATTTTGACATGCTCTAAATGCGACAAAATCT
CGTAAAAATGCAGCAATATTGGCCAGTTAAGTAAAAACGCAAAGATCATTGCCAGAAGTAAAACCAGCGGAATAACTTTC
ACCCTGAAAAGTACAGGCAT

>MK070339.1:E. coli 68A plasmid
ATGCCTGTACTTTTCAGGGTGAAAGTTATTCCGCTGGTTTTACTTCTGGCAATGATCTTTGCGTTTTTACTTAACTGGCC
AATATTGCTGCATTTTTACGAGATTTTGTCGCATTTAGAGCATGTCAAAATTGGTTTTGTCATTTCTATTCCCTTTGTTC
TGGTTGCGGCGCTTAACGTTGTTTTTATGCCTTTCTCAGTTCGTTTTCTGCTGAAACCTTTCTTTGCTTTACTGTTTATC
ACTGGCTCACTGGTCAGTTATTCGACACTAAAATATAAAGTAATGTTTGATCAAACGATGATTCAAAACATTATTGAAAC
TAACCCCCAGGAAGCGCATTCCTATCTTAATGGCTCAATTATTATATGGTTCGTCTTTACCGGTATCCTTCCTGCCATCC
TCCTTTTTTCAATAAAAATTCAATATCCTGAAAAATGGTATAAAGGCATTGCTTACCGTTTGCTCTCCGTGCTGGCATCG
TTGAGTTTGATTGCAGGTGTTGCCGCACTTTATTATCAGGATTATGCCTCTGTCGGCCGCAATAACTCGACATTGAATAA
AGAGATCATCCCGGCGAACTACGCTTACAGCACTTTCCAGTATGTTAAGGATACGTACTTTACGACTAAAGTGCCTTTCC
AGACGCTGGGGAATGATGCTAAACGCGTCGTCGCTCACGAAAAACCCACGCTGATGTTCCTGGTGATTGGCGAAACGGCA
CGCAGCCAGAATTTCTCGATGAACGGTTATTCGCGTGATACCAATGCCTTTACCAGCAAATCCGGCGGCGTTATTTCGTT
TAAAAATATGCATTCCTGCGGTACCGCTACCGCAATATCCGTTCCGTGCATGTTCTCGAATATGAATCGCACCGAGTACG
ACAGTAAAAAAGCATCTAACAGTGAAAATTTCCTCGACATCGTGCAGAAAACCGGTGTCTCGCTGTTATGGAAAGAGAAC
GATGGCGGTTGTAAAGGCGTATGTAGCCGCATCCCGACTGTCGAAATTAAGCCTAGTGATAACCCGAAACTGTGCGATGG
CAAAACGTGCCATGACGAGGTGATGCTGGAAAACCTTGATGATGAAATCGCCAAAATGCCAGGTGATAAGCTTGTCGCCT
TCCATATCATTGGCAGCCATGGACCGACTTATTACCTGCGTTATCCGGCTGAGCATCGCCACTTCATGCCCGAATGTGCA
CGTAGCGATATCGAAAACTGTACTCAGGAACAATTGGTCAACACCTACGACAACACCCTTCGTTATACAGACTATGTATT
AGCTGAGATGATTGAAAAGCTAAAAAATTACAGCGATCAGTACAACACCGTGCTGCTTTATGTGTCCGATCATGGTGAAT
CATTGGGCGAAAGCGGGCTATATCTGCACGGCACGCCGTACAAACTGGCACCGGATCAGCAGACGCATATTCCGATGCAG
GTCTGGATGTCACCGGGCTTTATCGCCGGGAAACACATCAACATGTCTTGCCTTGAAAATAATGCGGCGAAAAAATCATA
TTCCCACGACAACCTGTTCTCATCGATTTTGGGGCTGTGGGACGTAAGCACCAGCGTCTATAATCCTGACCGCGATTTGT
TCCGCGAATGCCGTGGCTAA

>NG_064792.1:S. enterica HUM_TYPH_WA_10_R9_3274 plasmid
ATGCCTGTACTTTTCAGGGTGAAAGTTATTCCGCTGGTTTTACTTCTGGCAATGATCTTTGCGTTTTTACTTAACTGGCC
AATATTGCTGCATTTTTACGAGATTTTGTCGCATTTAGAGCATGTCAAAATTGGTTTTGTCATTTCTATTCCCTTTGTTC
TGGTTGCGGCGCTTAACGTTGTTTTTATGCCTTTCTCAGTTCGTTTTCTGCTGAAACCTTTCTTTGCTTTACTGTTTATC
ACTGGCTCACTGGTCAGTTATTCGACACTAAAATATAAAGTAATGTTTGATCAAACGATGATTCAAAACATTATTGAAAC
TAACCCCCAGGAAGCGCATTCCTATCTTAATGGCTCAATTATTATATGGTTCGTCTTTACCGGTATCCTTCCTGCCATCC
TCCTTTTTTCAATAAAAATTCAATATCCTGAAAAATGGTATAAAGGCATTGCTTACCGTTTGCTCTCCGTGCTGGCATCG
TTGAGTTTGATTGCAGGTGTTGCCGCACTTTATTATCAGGATTATGCCTCTGTCGGCCGCAATAACTCGACATTGAATAA
AGAGATCATCCCGGCGAACTACGCTTACAGCACTTTCCAGTATGTTAAGGATACGTACTTTACGACTAAAGTGCCTTTCC
AGACGCTGGGGAATGATGCTAAACGCGTCGTCGCTCACGAAAAACCCACGCTGATGTTCCTGGTGATTGGCGAAACGGCA
CGCAGCCAGAATTTCTCGATGAACGGTTATTCGCGTGATACCAATGCCTTTACCAGCAAATCCGGCGGCGTTATTTCGTT
TAAAAATATGCATTCCTGCGGTACCGCTACCGCAATATCCGTTCCGTGCATGTTCTCGAATATGAATCGCACCGAGTACG
ACAGTAAAAAAGCATCTAACAGTGAAAATTTCCTCGACATCGTGCAGAAAACCGGTGTCTCGCTGTTATGGAAAGAGAAC
GATGGCGGTTGTAAAGGCGTATGTAGCCGCATCCCGACTGTCGAAATTAAGCCTAGTGATAACCCGAAACTGTGCGATGG
CAAAACGTGCCATGACGAGGTGATGCTGGAAAACCTTGATGATGAAATCGCCAAAATGCCAGGTGATAAGCTTGTCGCCT
TCCATATCATTGGCAGCCATGGACCGACTTATTACCTGCGTTATCCGGCTGAGCATCGCCACTTCATGCCCGAATGTGCA
CGTAGCGATATCGAAAACTGTACTCAGGAACAATTGGTCAACACCTACGACAACACCCTTCGTTATACAGACTATGTATT
AGCTGAGATGATTGAAAAGCTAAAAAATTACAGCGATCAGTACAACACCGTGCTGCTTTATGTGTCCGATCATGGTGAAT
CATTGGGCGAAAGCGGGCTATATCTGCACGGCACGCCGTACAAACTGGCACCGGATCAGCAGACGCATATTCCGATGCAG
GTCTGGATGTCACCGGGCTTTATCGCCGGGAAACACATCAACATGTCTTGCCTTGAAAATAATGCGGCGAAAAAATCATA
TTCCCACGACAACCTGTTCTCATCGATTTTGGGGCTGTGGGACGTAAGCACCAGCGTCTATAATCCTGACCGCGATTTGT
TCCGCGAATGCCGTGGCTAA
>CP020529.1:E. cloacae 174 plasmid unnamed1 
ATGCCTGTACTTTTCAGGGTGAAAGTTATTCCGCTGGTTTTACTTCTGGCAATGATCTTTGCGTTTTTACTTAACTGGCC
AATATTGCTGCATTTTTACGAGATTTTGTCGCATTTAGAGCATGTCAAAATTGGTTTTGTCATTTCTATTCCCTTTGTTC
TGGTTGCGGCGCTTAACGTTGTTTTTATGCCTTTCTCAGTTCGTTTTCTGCTGAAACCTTTCTTTGCTTTACTGTTTATC
ACTGGCTCACTGGTCAGTTATTCGACACTAAAATATAAAGTAATGTTTGATCAAACGATGATTCAAAACATTATTGAAAC
TAACCCCCAGGAAGCGCATTCCTATCTTAATGGCTCAATTATTATATGGTTCGTCTTTACCGGTATCCTTCCTGCCATCC
TCCTTTTTTCAATAAAAATTCAATATCCTGAAAAATGGTATAAAGGCATTGCTTACCGTTTGCTCTCCGTGCTGGCATCG
TTGAGTTTGATTGCAGGTGTTGCCGCACTTTATTATCAGGATTATGCCTCTGTCGGCCGCAATAACTCGACATTGAATAA
AGAGATCATCCCGGCGAACTACGCTTACAGCACTTTCCAGTATGTTAAGGATACGTACTTTACGACTAAAGTGCCTTTCC
AGACGCTGGGGAATGATGCTAAACGCGTCGTCGCTCACGAAAAACCCACGCTGATGTTCCTGGTGATTGGCGAAACGGCA
CGCAGCCAGAATTTCTCGATGAACGGTTATTCGCGTGATACCAATGCCTTTACCAGCAAATCCGGCGGCGTTATTTCGTT
TAAAAATATGCATTCCTGCGGTACCGCTACCGCAATATCCGTTCCGTGCATGTTCTCGAATATGAATCGCACCGAGTACG
ACAGTAAAAAAGCATCTAACAGTGAAAATTTCCTCGACATCGTGCAGAAAACCGGTGTCTCGCTGTTATGGAAAGAGAAC
GATGGCGGTTGTAAAGGCGTATGTAGCCGCATCCCGACTGTCGAAATTAAGCCTAGTGATAACCCGAAACTGTGCGATGG
CAAAACGTGCCATGACGAGGTGATGCTGGAAAACCTTGATGATGAAATCGCCAAAATGCCAGGTGATAAGCTTGTCGCCT
TCCATATCATTGGCAGCCATGGACCGACTTATTACCTGCGTTATCCGGCTGAGCATCGCCACTTCATGCCCGAATGTGCA
CGTAGCGATATCGAAAACTGTACTCAGGAACAATTGGTCAACACCTACGACAACACCCTTCGTTATACAGACTATGTATT
AGCTGAGATGATTGAAAAGCTAAAAAATTACAGCGATCAGTACAACACCGTGCTGCTTTATGTGTCCGATCATGGTGAAT
CATTGGGCGAAAGCGGGCTATATCTGCACGGCACGCCGTACAAACTGGCACCGGATCAGCAGACGCATATTCCGATGCAG
GTCTGGATGTCACCGGGCTTTATCGCCGGGAAACACATCAACATGTCTTGCCTTGAAAATAATGCGGCGAAAAAATCATA
TTCCCACGACAACCTGTTCTCATCGATTTTGGGGCTGTGGGACGTAAGCACCAGCGTCTATAATCCTGACCGCGATTTGT
TCCGCGAATGCCGTGGCTAA

>MH909331.1:L. adecarboxylata plasmid p707804-NDM 
ATGCCTGTACTTTTCAGGGTGAAAGTTATTCCGCTGGTTTTACTTCTGGCAATGATCTTTGCGTTTTTACTTAACTGGCC
AATATTGCTGCATTTTTACGAGATTTTGTCGCATTTAGAGCATGTCAAAATTGGTTTTGTCATTTCTATTCCCTTTGTTC
TGGTTGCGGCGCTTAACGTTGTTTTTATGCCTTTCTCAGTTCGTTTTCTGCTGAAACCTTTCTTTGCTTTACTGTTTATC
ACTGGCTCACTGGTCAGTTATTCGACACTAAAATATAAAGTAATGTTTGATCAAACGATGATTCAAAACATTATTGAAAC
TAACCCCCAGGAAGCGCATTCCTATCTTAATGGCTCAATTATTATATGGTTCGTCTTTACCGGTATCCTTCCTGCCATCC
TCCTTTTTTCAATAAAAATTCAATATCCTGAAAAATGGTATAAAGGCATTGCTTACCGTTTGCTCTCCGTGCTGGCATCG
TTGAGTTTGATTGCAGGTGTTGCCGCACTTTATTATCAGGATTATGCCTCTGTCGGCCGCAATAACTCGACATTGAATAA
AGAGATCATCCCGGCGAACTACGCTTACAGCACTTTCCAGTATGTTAAGGATACGTACTTTACGACTAAAGTGCCTTTCC
AGACGCTGGGGAATGATGCTAAACGCGTCGTCGCTCACGAAAAACCCACGCTGATGTTCCTGGTGATTGGCGAAACGGCA
CGCAGCCAGAATTTCTCGATGAACGGTTATTCGCGTGATACCAATGCCTTTACCAGCAAATCCGGCGGCGTTATTTCGTT
TAAAAATATGCATTCCTGCGGTACCGCTACCGCAATATCCGTTCCGTGCATGTTCTCGAATATGAATCGCACCGAGTACG
ACAGTAAAAAAGCATCTAACAGTGAAAATTTCCTCGACATCGTGCAGAAAACCGGTGTCTCGCTGTTATGGAAAGAGAAC
GATGGCGGTTGTAAAGGCGTATGTAGCCGCATCCCGACTGTCGAAATTAAGCCTAGTGATAACCCGAAACTGTGCGATGG
CAAAACGTGCCATGACGAGGTGATGCTGGAAAACCTTGATGATGAAATCGCCAAAATGCCAGGTGATAAGCTTGTCGCCT
TCCATATCATTGGCAGCCATGGACCGACTTATTACCTGCGTTATCCGGCTGAGCATCGCCACTTCATGCCCGAATGTGCA
CGTAGCGATATCGAAAACTGTACTCAGGAACAATTGGTCAACACCTACGACAACACCCTTCGTTATACAGACTATGTATT
AGCTGAGATGATTGAAAAGCTAAAAAATTACAGCGATCAGTACAACACCGTGCTGCTTTATGTGTCCGATCATGGTGAAT
CATTGGGCGAAAGCGGGCTATATCTGCACGGCACGCCGTACAAACTGGCACCGGATCAGCAGACGCATATTCCGATGCAG
GTCTGGATGTCACCGGGCTTTATCGCCGGGAAACACATCAACATGTCTTGCCTTGAAAATAATGCGGCGAAAAAATCATA
TTCCCACGACAACCTGTTCTCATCGATTTTGGGGCTGTGGGACGTAAGCACCAGCGTCTATAATCCTGACCGCGATTTGT
TCCGCGAATGCCGTGGCTAA

>MK191844.1:S. enterica 4[5]12:i:- 77 plasmid 
TTAGCCACGGCATTCGCGGAACAAATCGCGGTCAGGATTATAGACGCTGGTGCTTACGTCCCACAGCCCCAAAATCGATG
AGAACAGGTTGTCGTGGGAATATGATTTTTTCGCCGCATTATTTTCAAGGCAAGACATGTTGATGTGTTTCCCGGCGATA
AAGCCCGGTGACATCCAGACCTGCATCGGAATATGCGTCTGCTGATCCGGTGCCAGTTTGTACGGCGTGCCGTGCAGATA
TAGCCCGCTTTCGCCCAATGATTCACCATGATCGGACACATAAAGCAGCACGGTGTTGTACTGATCGCTGTAATTTTTTA
GCTTTTCAATCATCTCAGCTAATACATAGTCTGTATAACGAAGGGTGTTGTCGTAGGTGTTGACCAATTGTTCCTGAGTA
CAGTTTTCGATATCGCTACGTGCACATTCGGGCATGAAGTGGCGATGCTCAGCCGGATAACGCAGGTAATAAGTCGGTCC
ATGGCTGCCAATGATATGGAAGGCGACAAGCTTATCACCTGGCATTTTGGCGATTTCATCATCAAGGTTTTCCAGCATCA
CCTCGTCATGGCACGTTTTGCCATCGCACAGTTTCGGGTTATCACTAGGCTTAATTTCGACAGTCGGGATGCGGCTACAT
ACGCCTTTACAACCGCCATCGTTCTCTTTCCATAACAGCGAGACACCGGTTTTCTGCACGATGTCGAGGAAATTTTCACT
GTTAGATGCTTTTTTACTGTCGTACTCGGTGCGATTCATATTCGAGAACATGCACGGAACGGATATTGCGGTAGCGGTAC
CGCAGGAATGCATATTTTTAAACGAAATAACGCCGCCGGATTTGCTGGTAAAGGCATTGGTATCACGCGAATAACCGTTC
ATCGAGAAATTCTGGCTGCGTGCCGTTTCGCCAATCACCAGGAACATCAGCGTGGGTTTTTCGTGAGCGACGACGCGTTT
AGCATCATTCCCCAGCGTCTGGAAAGGCACTTTAGTCGTAAAGTACGTATCCTTAACATACTGGAAAGTGCTGTAAGCGT
AGTTCGCCGGGATGATCTCTTTATTCAATGTCGAGTTATTGCGGCCGACAGAGGCATAATCCTGATAATAAAGTGCGGCA
ACACCTGCAATCAAACTCAACGATGCCAGCACGGAGAGCAAACGGTAAGCAATGCCTTTATACCATTTTTCAGGATATTG
AATTTTTATTGAAAAAAGGAGGATGGCAGGAAGGATACCGGTAAAGACGAACCATATAATAATTGAGCCATTAAGATAGG
AATGCGCTTCCTGGGGGTTAGTTTCAATAATGTTTTGAATCATCGTTTGATCAAACATTACTTTATATTTTAGTGTCGAA
TAACTGACCAGTGAGCCAGTGATAAACAGTAAAGCAAAGAAAGGTTTCAGCAGAAAACGAACTGAGAAAGGCATAAAAAC
AACGTTAAGCGCCGCAACCAGAACAAAGGGAATAGAAATGACAAAACCAATTTTGACATGCTCTAAATGCGACAAAATCT
CGTAAAAATGCAGCAATATTGGCCAGTTAAGTAAAAACGCAAAGATCATTGCCAGAAGTAAAACCAGCGGAATAACTTTC
ACCCTGAAAAGTACAGGCAT

>MK191841.1:S. Typhimurium var. 5- 64 plasmid
ATGCCTGTACTTTTCAGGGTGAAAGTTATTCCGCTGGTTTTACTTCTGGCAATGATCTTTGCGTTTTTACTTAACTGGCC
AATATTGCTGCATTTTTACGAGATTTTGTCGCATTTAGAGCATGTCAAAATTGGTTTTGTCATTTCTATTCCCTTTGTTC
TGGTTGCGGCGCTTAACGTTGTTTTTATGCCTTTCTCAGTTCGTTTTCTGCTGAAACCTTTCTTTGCTTTACTGTTTATC
ACTGGCTCACTGGTCAGTTATTCGACACTAAAATATAAAGTAATGTTTGATCAAACGATGATTCAAAACATTATTGAAAC
TAACCCCCAGGAAGCGCATTCCTATCTTAATGGCTCAATTATTATATGGTTCGTCTTTACCGGTATCCTTCCTGCCATCC
TCCTTTTTTCAATAAAAATTCAATATCCTGAAAAATGGTATAAAGGCATTGCTTACCGTTTGCTCTCCGTGCTGGCATCG
TTGAGTTTGATTGCAGGTGTTGCCGCACTTTATTATCAGGATTATGCCTCTGTCGGCCGCAATAACTCGACATTGAATAA
AGAGATCATCCCGGCGAACTACGCTTACAGCACTTTCCAGTATGTTAAGGATACGTACTTTACGACTAAAGTGCCTTTCC
AGACGCTGGGGAATGATGCTAAACGCGTCGTCGCTCACGAAAAACCCACGCTGATGTTCCTGGTGATTGGCGAAACGGCA
CGCAGCCAGAATTTCTCGATGAACGGTTATTCGCGTGATACCAATGCCTTTACCAGCAAATCCGGCGGCGTTATTTCGTT
TAAAAATATGCATTCCTGCGGTACCGCTACCGCAATATCCGTTCCGTGCATGTTCTCGAATATGAATCGCACCGAGTACG
ACAGTAAAAAAGCATCTAACAGTGAAAATTTCCTCGACATCGTGCAGAAAACCGGTGTCTCGCTGTTATGGAAAGAGAAC
GATGGCGGTTGTAAAGGCGTATGTAGCCGCATCCCGACTGTCGAAATTAAGCCTAGTGATAACCCGAAACTGTGCGATGG
CAAAACGTGCCATGACGAGGTGATGCTGGAAAACCTTGATGATGAAATCGCCAAAATGCCAGGTGATAAGCTTGTCGCCT
TCCATATCATTGGCAGCCATGGACCGACTTATTACCTGCGTTATCCGGCTGAGCATCGCCACTTCATGCCCGAATGTGCA
CGTAGCGATATCGAAAACTGTACTCAGGAACAATTGGTCAACACCTACGACAACACCCTTCGTTATACAGACTATGTATT
AGCTGAGATGATTGAAAAGCTAAAAAATTACAGCGATCAGTACAACACCGTGCTGCTTTATGTGTCCGATCATGGTGAAT
CATTGGGCGAAAGCGGGCTATATCTGCACGGCACGCCGTACAAACTGGCACCGGATCAGCAGACGCATATTCCGATGCAG
GTCTGGATGTCACCGGGCTTTATCGCCGGGAAACACATCAACATGTCTTGCCTTGAAAATAATGCGGCGAAAAAATCATA
TTCCCACGACAACCTGTTCTCATCGATTTTGGGGCTGTGGGACGTAAGCACCAGCGTCTATAATCCTGACCGCGATTTGT
TCCGCGAATGCCGTGGCTAA

>MK191835.1:S. Braenderup 76 plasmid
TTAGCCACGGCATTCGCGGAACAAATCGCGGTCAGGATTATAGACGCTGGTGCTTACGTCCCACAGCCCCAAAATCGATG
AGAACAGGTTGTCGTGGGAATATGATTTTTTCGCCGCATTATTTTCAAGGCAAGACATGTTGATGTGTTTCCCGGCGATA
AAGCCCGGTGACATCCAGACCTGCATCGGAATATGCGTCTGCTGATCCGGTGCCAGTTTGTACGGCGTGCCGTGCAGATA
TAGCCCGCTTTCGCCCAATGATTCACCATGATCGGACACATAAAGCAGCACGGTGTTGTACTGATCGCTGTAATTTTTTA
GCTTTTCAATCATCTCAGCTAATACATAGTCTGTATAACGAAGGGTGTTGTCGTAGGTGTTGACCAATTGTTCCTGAGTA
CAGTTTTCGATATCGCTACGTGCACATTCGGGCATGAAGTGGCGATGCTCAGCCGGATAACGCAGGTAATAAGTCGGTCC
ATGGCTGCCAATGATATGGAAGGCGACAAGCTTATCACCTGGCATTTTGGCGATTTCATCATCAAGGTTTTCCAGCATCA
CCTCGTCATGGCACGTTTTGCCATCGCACAGTTTCGGGTTATCACTAGGCTTAATTTCGACAGTCGGGATGCGGCTACAT
ACGCCTTTACAACCGCCATCGTTCTCTTTCCATAACAGCGAGACACCGGTTTTCTGCACGATGTCGAGGAAATTTTCACT
GTTAGATGCTTTTTTACTGTCGTACTCGGTGCGATTCATATTCGAGAACATGCACGGAACGGATATTGCGGTAGCGGTAC
CGCAGGAATGCATATTTTTAAACGAAATAACGCCGCCGGATTTGCTGGTAAAGGCATTGGTATCACGCGAATAACCGTTC
ATCGAGAAATTCTGGCTGCGTGCCGTTTCGCCAATCACCAGGAACATCAGCGTGGGTTTTTCGTGAGCGACGACGCGTTT
AGCATCATTCCCCAGCGTCTGGAAAGGCACTTTAGTCGTAAAGTACGTATCCTTAACATACTGGAAAGTGCTGTAAGCGT
AGTTCGCCGGGATGATCTCTTTATTCAATGTCGAGTTATTGCGGCCGACAGAGGCATAATCCTGATAATAAAGTGCGGCA
ACACCTGCAATCAAACTCAACGATGCCAGCACGGAGAGCAAACGGTAAGCAATGCCTTTATACCATTTTTCAGGATATTG
AATTTTTATTGAAAAAAGGAGGATGGCAGGAAGGATACCGGTAAAGACGAACCATATAATAATTGAGCCATTAAGATAGG
AATGCGCTTCCTGGGGGTTAGTTTCAATAATGTTTTGAATCATCGTTTGATCAAACATTACTTTATATTTTAGTGTCGAA
TAACTGACCAGTGAGCCAGTGATAAACAGTAAAGCAAAGAAAGGTTTCAGCAGAAAACGAACTGAGAAAGGCATAAAAAC
AACGTTAAGCGCCGCAACCAGAACAAAGGGAATAGAAATGACAAAACCAATTTTGACATGCTCTAAATGCGACAAAATCT
CGTAAAAATGCAGCAATATTGGCCAGTTAAGTAAAAACGCAAAGATCATTGCCAGAAGTAAAACCAGCGGAATAACTTTC
ACCCTGAAAAGTACAGGCAT

>CP028975.1:Cronobacter sakazakii pGW1 
TTAGCCACGGCATTCGCGGAACAAATCGCGGTCAGGATTATAGACGCTGGTGCTTACGTCCCACAGCCCCAAAATCGATG
AGAACAGGTTGTCGTGGGAATATGATTTTTTCGCCGCATTATTTTCAAGGCAAGACATGTTGATGTGTTTCCCGGCGATA
AAGCCCGGTGACATCCAGACCTGCATCGGAATATGCGTCTGCTGATCCGGTGCCAGTTTGTACGGCGTGCCGTGCAGATA
TAGCCCGCTTTCGCCCAATGATTCACCATGATCGGACACATAAAGCAGCACGGTGTTGTACTGATCGCTGTAATTTTTTA
GCTTTTCAATCATCTCAGCTAATACATAGTCTGTATAACGAAGGGTGTTGTCGTAGGTGTTGACCAATTGTTCCTGAGTA
CAGTTTTCGATATCGCTACGTGCACATTCGGGCATGAAGTGGCGATGCTCAGCCGGATAACGCAGGTAATAAGTCGGTCC
ATGGCTGCCAATGATATGGAAGGCGACAAGCTTATCACCTGGCATTTTGGCGATTTCATCATCAAGGTTTTCCAGCATCA
CCTCGTCATGGCACGTTTTGCCATCGCACAGTTTCGGGTTATCACTAGGCTTAATTTCGACAGTCGGGATGCGGCTACAT
ACGCCTTTACAACCGCCATCGTTCTCTTTCCATAACAGCGAGACACCGGTTTTCTGCACGATGTCGAGGAAATTTTCACT
GTTAGATGCTTTTTTACTGTCGTACTCGGTGCGATTCATATTCGAGAACATGCACGGAACGGATATTGCGGTAGCGGTAC
CGCAGGAATGCATATTTTTAAACGAAATAACGCCGCCGGATTTGCTGGTAAAGGCATTGGTATCACGCGAATAACCGTTC
ATCGAGAAATTCTGGCTGCGTGCCGTTTCGCCAATCACCAGGAACATCAGCGTGGGTTTTTCGTGAGCGACGACGCGTTT
AGCATCATTCCCCAGCGTCTGGAAAGGCACTTTAGTCGTAAAGTACGTATCCTTAACATACTGGAAAGTGCTGTAAGCGT
AGTTCGCCGGGATGATCTCTTTATTCAATGTCGAGTTATTGCGGCCGACAGAGGCATAATCCTGATAATAAAGTGCGGCA
ACACCTGCAATCAAACTCAACGATGCCAGCACGGAGAGCAAACGGTAAGCAATGCCTTTATACCATTTTTCAGGATATTG
AATTTTTATTGAAAAAAGGAGGATGGCAGGAAGGATACCGGTAAAGACGAACCATATAATAATTGAGCCATTAAGATAGG
AATGCGCTTCCTGGGGGTTAGTTTCAATAATGTTTTGAATCATCGTTTGATCAAACATTACTTTATATTTTAGTGTCGAA
TAACTGACCAGTGAGCCAGTGATAAACAGTAAAGCAAAGAAAGGTTTCAGCAGAAAACGAACTGAGAAAGGCATAAAAAC
AACGTTAAGCGCCGCAACCAGAACAAAGGGAATAGAAATGACAAAACCAATTTTGACATGCTCTAAATGCGACAAAATCT
CGTAAAAATGCAGCAATATTGGCCAGTTAAGTAAAAACGCAAAGATCATTGCCAGAAGTAAAACCAGCGGAATAACTTTC
ACCCTGAAAAGTACAGGCAT

>MH829594.1:E.cloacae EC62 plasmid pIMP-4-EC62 
ATGCCTGTACTTTTCAGGGTGAAAGTTATTCCGCTGGTTTTACTTCTGGCAATGATCTTTGCGTTTTTACTTAACTGGCC
AATATTGCTGCATTTTTACGAGATTTTGTCGCATTTAGAGCATGTCAAAATTGGTTTTGTCATTTCTATTCCCTTTGTTC
TGGTTGCGGCGCTTAACGTTGTTTTTATGCCTTTCTCAGTTCGTTTTCTGCTGAAACCTTTCTTTGCTTTACTGTTTATC
ACTGGCTCACTGGTCAGTTATTCGACACTAAAATATAAAGTAATGTTTGATCAAACGATGATTCAAAACATTATTGAAAC
TAACCCCCAGGAAGCGCATTCCTATCTTAATGGCTCAATTATTATATGGTTCGTCTTTACCGGTATCCTTCCTGCCATCC
TCCTTTTTTCAATAAAAATTCAATATCCTGAAAAATGGTATAAAGGCATTGCTTACCGTTTGCTCTCCGTGCTGGCATCG
TTGAGTTTGATTGCAGGTGTTGCCGCACTTTATTATCAGGATTATGCCTCTGTCGGCCGCAATAACTCGACATTGAATAA
AGAGATCATCCCGGCGAACTACGCTTACAGCACTTTCCAGTATGTTAAGGATACGTACTTTACGACTAAAGTGCCTTTCC
AGACGCTGGGGAATGATGCTAAACGCGTCGTCGCTCACGAAAAACCCACGCTGATGTTCCTGGTGATTGGCGAAACGGCA
CGCAGCCAGAATTTCTCGATGAACGGTTATTCGCGTGATACCAATGCCTTTACCAGCAAATCCGGCGGCGTTATTTCGTT
TAAAAATATGCATTCCTGCGGTACCGCTACCGCAATATCCGTTCCGTGCATGTTCTCGAATATGAATCGCACCGAGTACG
ACAGTAAAAAAGCATCTAACAGTGAAAATTTCCTCGACATCGTGCAGAAAACCGGTGTCTCGCTGTTATGGAAAGAGAAC
GATGGCGGTTGTAAAGGCGTATGTAGCCGCATCCCGACTGTCGAAATTAAGCCTAGTGATAACCCGAAACTGTGCGATGG
CAAAACGTGCCATGACGAGGTGATGCTGGAAAACCTTGATGATGAAATCGCCAAAATGCCAGGTGATAAGCTTGTCGCCT
TCCATATCATTGGCAGCCATGGACCGACTTATTACCTGCGTTATCCGGCTGAGCATCGCCACTTCATGCCCGAATGTGCA
CGTAGCGATATCGAAAACTGTACTCAGGAACAATTGGTCAACACCTACGACAACACCCTTCGTTATACAGACTATGTATT
AGCTGAGATGATTGAAAAGCTAAAAAATTACAGCGATCAGTACAACACCGTGCTGCTTTATGTGTCCGATCATGGTGAAT
CATTGGGCGAAAGCGGGCTATATCTGCACGGCACGCCGTACAAACTGGCACCGGATCAGCAGACGCATATTCCGATGCAG
GTCTGGATGTCACCGGGCTTTATCGCCGGGAAACACATCAACATGTCTTGCCTTGAAAATAATGCGGCGAAAAAATCATA
TTCCCACGACAACCTGTTCTCATCGATTTTGGGGCTGTGGGACGTAAGCACCAGCGTCTATAATCCTGACCGCGATTTGT
TCCGCGAATGCCGTGGCTAA

>CP032893.1:E.kobei WCHEK045523 plasmid p1_045523 
ATGCCTGTACTTTTCAGGGTGAAAGTTATTCCGCTGGTTTTACTTCTGGCAATGATCTTTGCGTTTTTACTTAACTGGCC
AATATTGCTGCATTTTTACGAGATTTTGTCGCATTTAGAGCATGTCAAAATTGGTTTTGTCATTTCTATTCCCTTTGTTC
TGGTTGCGGCGCTTAACGTTGTTTTTATGCCTTTCTCAGTTCGTTTTCTGCTGAAACCTTTCTTTGCTTTACTGTTTATC
ACTGGCTCACTGGTCAGTTATTCGACACTAAAATATAAAGTAATGTTTGATCAAACGATGATTCAAAACATTATTGAAAC
TAACCCCCAGGAAGCGCATTCCTATCTTAATGGCTCAATTATTATATGGTTCGTCTTTACCGGTATCCTTCCTGCCATCC
TCCTTTTTTCAATAAAAATTCAATATCCTGAAAAATGGTATAAAGGCATTGCTTACCGTTTGCTCTCCGTGCTGGCATCG
TTGAGTTTGATTGCAGGTGTTGCCGCACTTTATTATCAGGATTATGCCTCTGTCGGCCGCAATAACTCGACATTGAATAA
AGAGATCATCCCGGCGAACTACGCTTACAGCACTTTCCAGTATGTTAAGGATACGTACTTTACGACTAAAGTGCCTTTCC
AGACGCTGGGGAATGATGCTAAACGCGTCGTCGCTCACGAAAAACCCACGCTGATGTTCCTGGTGATTGGCGAAACGGCA
CGCAGCCAGAATTTCTCGATGAACGGTTATTCGCGTGATACCAATGCCTTTACCAGCAAATCCGGCGGCGTTATTTCGTT
TAAAAATATGCATTCCTGCGGTACCGCTACCGCAATATCCGTTCCGTGCATGTTCTCGAATATGAATCGCACCGAGTACG
ACAGTAAAAAAGCATCTAACAGTGAAAATTTCCTCGACATCGTGCAGAAAACCGGTGTCTCGCTGTTATGGAAAGAGAAC
GATGGCGGTTGTAAAGGCGTATGTAGCCGCATCCCGACTGTCGAAATTAAGCCTAGTGATAACCCGAAACTGTGCGATGG
CAAAACGTGCCATGACGAGGTGATGCTGGAAAACCTTGATGATGAAATCGCCAAAATGCCAGGTGATAAGCTTGTCGCCT
TCCATATCATTGGCAGCCATGGACCGACTTATTACCTGCGTTATCCGGCTGAGCATCGCCACTTCATGCCCGAATGTGCA
CGTAGCGATATCGAAAACTGTACTCAGGAACAATTGGTCAACACCTACGACAACACCCTTCGTTATACAGACTATGTATT
AGCTGAGATGATTGAAAAGCTAAAAAATTACAGCGATCAGTACAACACCGTGCTGCTTTATGTGTCCGATCATGGTGAAT
CATTGGGCGAAAGCGGGCTATATCTGCACGGCACGCCGTACAAACTGGCACCGGATCAGCAGACGCATATTCCGATGCAG
GTCTGGATGTCACCGGGCTTTATCGCCGGGAAACACATCAACATGTCTTGCCTTGAAAATAATGCGGCGAAAAAATCATA
TTCCCACGACAACCTGTTCTCATCGATTTTGGGGCTGTGGGACGTAAGCACCAGCGTCTATAATCCTGACCGCGATTTGT
TCCGCGAATGCCGTGGCTAA

>CP032842.1:E. hormaechei C15117 plasmid pSPRC-Echo1 
TTAGCCACGGCATTCGCGGAACAAATCGCGGTCAGGATTATAGACGCTGGTGCTTACGTCCCACAGCCCCAAAATCGATG
AGAACAGGTTGTCGTGGGAATATGATTTTTTCGCCGCATTATTTTCAAGGCAAGACATGTTGATGTGTTTCCCGGCGATA
AAGCCCGGTGACATCCAGACCTGCATCGGAATATGCGTCTGCTGATCCGGTGCCAGTTTGTACGGCGTGCCGTGCAGATA
TAGCCCGCTTTCGCCCAATGATTCACCATGATCGGACACATAAAGCAGCACGGTGTTGTACTGATCGCTGTAATTTTTTA
GCTTTTCAATCATCTCAGCTAATACATAGTCTGTATAACGAAGGGTGTTGTCGTAGGTGTTGACCAATTGTTCCTGAGTA
CAGTTTTCGATATCGCTACGTGCACATTCGGGCATGAAGTGGCGATGCTCAGCCGGATAACGCAGGTAATAAGTCGGTCC
ATGGCTGCCAATGATATGGAAGGCGACAAGCTTATCACCTGGCATTTTGGCGATTTCATCATCAAGGTTTTCCAGCATCA
CCTCGTCATGGCACGTTTTGCCATCGCACAGTTTCGGGTTATCACTAGGCTTAATTTCGACAGTCGGGATGCGGCTACAT
ACGCCTTTACAACCGCCATCGTTCTCTTTCCATAACAGCGAGACACCGGTTTTCTGCACGATGTCGAGGAAATTTTCACT
GTTAGATGCTTTTTTACTGTCGTACTCGGTGCGATTCATATTCGAGAACATGCACGGAACGGATATTGCGGTAGCGGTAC
CGCAGGAATGCATATTTTTAAACGAAATAACGCCGCCGGATTTGCTGGTAAAGGCATTGGTATCACGCGAATAACCGTTC
ATCGAGAAATTCTGGCTGCGTGCCGTTTCGCCAATCACCAGGAACATCAGCGTGGGTTTTTCGTGAGCGACGACGCGTTT
AGCATCATTCCCCAGCGTCTGGAAAGGCACTTTAGTCGTAAAGTACGTATCCTTAACATACTGGAAAGTGCTGTAAGCGT
AGTTCGCCGGGATGATCTCTTTATTCAATGTCGAGTTATTGCGGCCGACAGAGGCATAATCCTGATAATAAAGTGCGGCA
ACACCTGCAATCAAACTCAACGATGCCAGCACGGAGAGCAAACGGTAAGCAATGCCTTTATACCATTTTTCAGGATATTG
AATTTTTATTGAAAAAAGGAGGATGGCAGGAAGGATACCGGTAAAGACGAACCATATAATAATTGAGCCATTAAGATAGG
AATGCGCTTCCTGGGGGTTAGTTTCAATAATGTTTTGAATCATCGTTTGATCAAACATTACTTTATATTTTAGTGTCGAA
TAACTGACCAGTGAGCCAGTGATAAACAGTAAAGCAAAGAAAGGTTTCAGCAGAAAACGAACTGAGAAAGGCATAAAAAC
AACGTTAAGCGCCGCAACCAGAACAAAGGGAATAGAAATGACAAAACCAATTTTGACATGCTCTAAATGCGACAAAATCT
CGTAAAAATGCAGCAATATTGGCCAGTTAAGTAAAAACGCAAAGATCATTGCCAGAAGTAAAACCAGCGGAATAACTTTC
ACCCTGAAAAGTACAGGCAT

>MH399264.1:E. cloacae RJ702 plasmid pIMP26 
ATGCCTGTACTTTTCAGGGTGAAAGTTATTCCGCTGGTTTTACTTCTGGCAATGATCTTTGCGTTTTTACTTAACTGGCC
AATATTGCTGCATTTTTACGAGATTTTGTCGCATTTAGAGCATGTCAAAATTGGTTTTGTCATTTCTATTCCCTTTGTTC
TGGTTGCGGCGCTTAACGTTGTTTTTATGCCTTTCTCAGTTCGTTTTCTGCTGAAACCTTTCTTTGCTTTACTGTTTATC
ACTGGCTCACTGGTCAGTTATTCGACACTAAAATATAAAGTAATGTTTGATCAAACGATGATTCAAAACATTATTGAAAC
TAACCCCCAGGAAGCGCATTCCTATCTTAATGGCTCAATTATTATATGGTTCGTCTTTACCGGTATCCTTCCTGCCATCC
TCCTTTTTTCAATAAAAATTCAATATCCTGAAAAATGGTATAAAGGCATTGCTTACCGTTTGCTCTCCGTGCTGGCATCG
TTGAGTTTGATTGCAGGTGTTGCCGCACTTTATTATCAGGATTATGCCTCTGTCGGCCGCAATAACTCGACATTGAATAA
AGAGATCATCCCGGCGAACTACGCTTACAGCACTTTCCAGTATGTTAAGGATACGTACTTTACGACTAAAGTGCCTTTCC
AGACGCTGGGGAATGATGCTAAACGCGTCGTCGCTCACGAAAAACCCACGCTGATGTTCCTGGTGATTGGCGAAACGGCA
CGCAGCCAGAATTTCTCGATGAACGGTTATTCGCGTGATACCAATGCCTTTACCAGCAAATCCGGCGGCGTTATTTCGTT
TAAAAATATGCATTCCTGCGGTACCGCTACCGCAATATCCGTTCCGTGCATGTTCTCGAATATGAATCGCACCGAGTACG
ACAGTAAAAAAGCATCTAACAGTGAAAATTTCCTCGACATCGTGCAGAAAACCGGTGTCTCGCTGTTATGGAAAGAGAAC
GATGGCGGTTGTAAAGGCGTATGTAGCCGCATCCCGACTGTCGAAATTAAGCCTAGTGATAACCCGAAACTGTGCGATGG
CAAAACGTGCCATGACGAGGTGATGCTGGAAAACCTTGATGATGAAATCGCCAAAATGCCAGGTGATAAGCTTGTCGCCT
TCCATATCATTGGCAGCCATGGACCGACTTATTACCTGCGTTATCCGGCTGAGCATCGCCACTTCATGCCCGAATGTGCA
CGTAGCGATATCGAAAACTGTACTCAGGAACAATTGGTCAACACCTACGACAACACCCTTCGTTATACAGACTATGTATT
AGCTGAGATGATTGAAAAGCTAAAAAATTACAGCGATCAGTACAACACCGTGCTGCTTTATGTGTCCGATCATGGTGAAT
CATTGGGCGAAAGCGGGCTATATCTGCACGGCACGCCGTACAAACTGGCACCGGATCAGCAGACGCATATTCCGATGCAG
GTCTGGATGTCACCGGGCTTTATCGCCGGGAAACACATCAACATGTCTTGCCTTGAAAATAATGCGGCGAAAAAATCATA
TTCCCACGACAACCTGTTCTCATCGATTTTGGGGCTGTGGGACGTAAGCACCAGCGTCTATAATCCTGACCGCGATTTGT
TCCGCGAATGCCGTGGCTAA

>CP031568.1:E. hormaechei plasmid pSHV12-1301491 
ATGCCTGTACTTTTCAGGGTGAAAGTTATTCCGCTGGTTTTACTTCTGGCAATGATCTTTGCGTTTTTACTTAACTGGCC
AATATTGCTGCATTTTTACGAGATTTTGTCGCATTTAGAGCATGTCAAAATTGGTTTTGTCATTTCTATTCCCTTTGTTC
TGGTTGCGGCGCTTAACGTTGTTTTTATGCCTTTCTCAGTTCGTTTTCTGCTGAAACCTTTCTTTGCTTTACTGTTTATC
ACTGGCTCACTGGTCAGTTATTCGACACTAAAATATAAAGTAATGTTTGATCAAACGATGATTCAAAACATTATTGAAAC
TAACCCCCAGGAAGCGCATTCCTATCTTAATGGCTCAATTATTATATGGTTCGTCTTTACCGGTATCCTTCCTGCCATCC
TCCTTTTTTCAATAAAAATTCAATATCCTGAAAAATGGTATAAAGGCATTGCTTACCGTTTGCTCTCCGTGCTGGCATCG
TTGAGTTTGATTGCAGGTGTTGCCGCACTTTATTATCAGGATTATGCCTCTGTCGGCCGCAATAACTCGACATTGAATAA
AGAGATCATCCCGGCGAACTACGCTTACAGCACTTTCCAGTATGTTAAGGATACGTACTTTACGACTAAAGTGCCTTTCC
AGACGCTGGGGAATGATGCTAAACGCGTCGTCGCTCACGAAAAACCCACGCTGATGTTCCTGGTGATTGGCGAAACGGCA
CGCAGCCAGAATTTCTCGATGAACGGTTATTCGCGTGATACCAATGCCTTTACCAGCAAATCCGGCGGCGTTATTTCGTT
TAAAAATATGCATTCCTGCGGTACCGCTACCGCAATATCCGTTCCGTGCATGTTCTCGAATATGAATCGCACCGAGTACG
ACAGTAAAAAAGCATCTAACAGTGAAAATTTCCTCGACATCGTGCAGAAAACCGGTGTCTCGCTGTTATGGAAAGAGAAC
GATGGCGGTTGTAAAGGCGTATGTAGCCGCATCCCGACTGTCGAAATTAAGCCTAGTGATAACCCGAAACTGTGCGATGG
CAAAACGTGCCATGACGAGGTGATGCTGGAAAACCTTGATGATGAAATCGCCAAAATGCCAGGTGATAAGCTTGTCGCCT
TCCATATCATTGGCAGCCATGGACCGACTTATTACCTGCGTTATCCGGCTGAGCATCGCCACTTCATGCCCGAATGTGCA
CGTAGCGATATCGAAAACTGTACTCAGGAACAATTGGTCAACACCTACGACAACACCCTTCGTTATACAGACTATGTATT
AGCTGAGATGATTGAAAAGCTAAAAAATTACAGCGATCAGTACAACACCGTGCTGCTTTATGTGTCCGATCATGGTGAAT
CATTGGGCGAAAGCGGGCTATATCTGCACGGCACGCCGTACAAACTGGCACCGGATCAGCAGACGCATATTCCGATGCAG
GTCTGGATGTCACCGGGCTTTATCGCCGGGAAACACATCAACATGTCTTGCCTTGAAAATAATGCGGCGAAAAAATCATA
TTCCCACGACAACCTGTTCTCATCGATTTTGGGGCTGTGGGACGTAAGCACCAGCGTCTATAATCCTGACCGCGATTTGT
TCCGCGAATGCCGTGGCTAA

>CP031575.1:E. hormaechei A1 plasmid pIncHI2-1502264 
ATGCCTGTACTTTTCAGGGTGAAAGTTATTCCGCTGGTTTTACTTCTGGCAATGATCTTTGCGTTTTTACTTAACTGGCC
AATATTGCTGCATTTTTACGAGATTTTGTCGCATTTAGAGCATGTCAAAATTGGTTTTGTCATTTCTATTCCCTTTGTTC
TGGTTGCGGCGCTTAACGTTGTTTTTATGCCTTTCTCAGTTCGTTTTCTGCTGAAACCTTTCTTTGCTTTACTGTTTATC
ACTGGCTCACTGGTCAGTTATTCGACACTAAAATATAAAGTAATGTTTGATCAAACGATGATTCAAAACATTATTGAAAC
TAACCCCCAGGAAGCGCATTCCTATCTTAATGGCTCAATTATTATATGGTTCGTCTTTACCGGTATCCTTCCTGCCATCC
TCCTTTTTTCAATAAAAATTCAATATCCTGAAAAATGGTATAAAGGCATTGCTTACCGTTTGCTCTCCGTGCTGGCATCG
TTGAGTTTGATTGCAGGTGTTGCCGCACTTTATTATCAGGATTATGCCTCTGTCGGCCGCAATAACTCGACATTGAATAA
AGAGATCATCCCGGCGAACTACGCTTACAGCACTTTCCAGTATGTTAAGGATACGTACTTTACGACTAAAGTGCCTTTCC
AGACGCTGGGGAATGATGCTAAACGCGTCGTCGCTCACGAAAAACCCACGCTGATGTTCCTGGTGATTGGCGAAACGGCA
CGCAGCCAGAATTTCTCGATGAACGGTTATTCGCGTGATACCAATGCCTTTACCAGCAAATCCGGCGGCGTTATTTCGTT
TAAAAATATGCATTCCTGCGGTACCGCTACCGCAATATCCGTTCCGTGCATGTTCTCGAATATGAATCGCACCGAGTACG
ACAGTAAAAAAGCATCTAACAGTGAAAATTTCCTCGACATCGTGCAGAAAACCGGTGTCTCGCTGTTATGGAAAGAGAAC
GATGGCGGTTGTAAAGGCGTATGTAGCCGCATCCCGACTGTCGAAATTAAGCCTAGTGATAACCCGAAACTGTGCGATGG
CAAAACGTGCCATGACGAGGTGATGCTGGAAAACCTTGATGATGAAATCGCCAAAATGCCAGGTGATAAGCTTGTCGCCT
TCCATATCATTGGCAGCCATGGACCGACTTATTACCTGCGTTATCCGGCTGAGCATCGCCACTTCATGCCCGAATGTGCA
CGTAGCGATATCGAAAACTGTACTCAGGAACAATTGGTCAACACCTACGACAACACCCTTCGTTATACAGACTATGTATT
AGCTGAGATGATTGAAAAGCTAAAAAATTACAGCGATCAGTACAACACCGTGCTGCTTTATGTGTCCGATCATGGTGAAT
CATTGGGCGAAAGCGGGCTATATCTGCACGGCACGCCGTACAAACTGGCACCGGATCAGCAGACGCATATTCCGATGCAG
GTCTGGATGTCACCGGGCTTTATCGCCGGGAAACACATCAACATGTCTTGCCTTGAAAATAATGCGGCGAAAAAATCATA
TTCCCACGACAACCTGTTCTCATCGATTTTGGGGCTGTGGGACGTAAGCACCAGCGTCTATAATCCTGACCGCGATTTGT
TCCGCGAATGCCGTGGCTAA

>CP031571.1:E. hormaechei N1 chromosome 
ATGCCTGTACTTTTCAGGGTGAAAGTTATTCCGCTGGTTTTACTTCTGGCAATGATCTTTGCGTTTTTACTTAACTGGCC
AATATTGCTGCATTTTTACGAGATTTTGTCGCATTTAGAGCATGTCAAAATTGGTTTTGTCATTTCTATTCCCTTTGTTC
TGGTTGCGGCGCTTAACGTTGTTTTTATGCCTTTCTCAGTTCGTTTTCTGCTGAAACCTTTCTTTGCTTTACTGTTTATC
ACTGGCTCACTGGTCAGTTATTCGACACTAAAATATAAAGTAATGTTTGATCAAACGATGATTCAAAACATTATTGAAAC
TAACCCCCAGGAAGCGCATTCCTATCTTAATGGCTCAATTATTATATGGTTCGTCTTTACCGGTATCCTTCCTGCCATCC
TCCTTTTTTCAATAAAAATTCAATATCCTGAAAAATGGTATAAAGGCATTGCTTACCGTTTGCTCTCCGTGCTGGCATCG
TTGAGTTTGATTGCAGGTGTTGCCGCACTTTATTATCAGGATTATGCCTCTGTCGGCCGCAATAACTCGACATTGAATAA
AGAGATCATCCCGGCGAACTACGCTTACAGCACTTTCCAGTATGTTAAGGATACGTACTTTACGACTAAAGTGCCTTTCC
AGACGCTGGGGAATGATGCTAAACGCGTCGTCGCTCACGAAAAACCCACGCTGATGTTCCTGGTGATTGGCGAAACGGCA
CGCAGCCAGAATTTCTCGATGAACGGTTATTCGCGTGATACCAATGCCTTTACCAGCAAATCCGGCGGCGTTATTTCGTT
TAAAAATATGCATTCCTGCGGTACCGCTACCGCAATATCCGTTCCGTGCATGTTCTCGAATATGAATCGCACCGAGTACG
ACAGTAAAAAAGCATCTAACAGTGAAAATTTCCTCGACATCGTGCAGAAAACCGGTGTCTCGCTGTTATGGAAAGAGAAC
GATGGCGGTTGTAAAGGCGTATGTAGCCGCATCCCGACTGTCGAAATTAAGCCTAGTGATAACCCGAAACTGTGCGATGG
CAAAACGTGCCATGACGAGGTGATGCTGGAAAACCTTGATGATGAAATCGCCAAAATGCCAGGTGATAAGCTTGTCGCCT
TCCATATCATTGGCAGCCATGGACCGACTTATTACCTGCGTTATCCGGCTGAGCATCGCCACTTCATGCCCGAATGTGCA
CGTAGCGATATCGAAAACTGTACTCAGGAACAATTGGTCAACACCTACGACAACACCCTTCGTTATACAGACTATGTATT
AGCTGAGATGATTGAAAAGCTAAAAAATTACAGCGATCAGTACAACACCGTGCTGCTTTATGTGTCCGATCATGGTGAAT
CATTGGGCGAAAGCGGGCTATATCTGCACGGCACGCCGTACAAACTGGCACCGGATCAGCAGACGCATATTCCGATGCAG
GTCTGGATGTCACCGGGCTTTATCGCCGGGAAACACATCAACATGTCTTGCCTTGAAAATAATGCGGCGAAAAAATCATA
TTCCCACGACAACCTGTTCTCATCGATTTTGGGGCTGTGGGACGTAAGCACCAGCGTCTATAATCCTGACCGCGATTTGT
TCCGCGAATGCCGTGGCTAA

>CP029248.1:E. xiangfangensis plasmid pOSUEC_D 
TTAGCCACGGCATTCGCGGAACAAATCGCGGTCAGGATTATAGACGCTGGTGCTTACGTCCCACAGCCCCAAAATCGATG
AGAACAGGTTGTCGTGGGAATATGATTTTTTCGCCGCATTATTTTCAAGGCAAGACATGTTGATGTGTTTCCCGGCGATA
AAGCCCGGTGACATCCAGACCTGCATCGGAATATGCGTCTGCTGATCCGGTGCCAGTTTGTACGGCGTGCCGTGCAGATA
TAGCCCGCTTTCGCCCAATGATTCACCATGATCGGACACATAAAGCAGCACGGTGTTGTACTGATCGCTGTAATTTTTTA
GCTTTTCAATCATCTCAGCTAATACATAGTCTGTATAACGAAGGGTGTTGTCGTAGGTGTTGACCAATTGTTCCTGAGTA
CAGTTTTCGATATCGCTACGTGCACATTCGGGCATGAAGTGGCGATGCTCAGCCGGATAACGCAGGTAATAAGTCGGTCC
ATGGCTGCCAATGATATGGAAGGCGACAAGCTTATCACCTGGCATTTTGGCGATTTCATCATCAAGGTTTTCCAGCATCA
CCTCGTCATGGCACGTTTTGCCATCGCACAGTTTCGGGTTATCACTAGGCTTAATTTCGACAGTCGGGATGCGGCTACAT
ACGCCTTTACAACCGCCATCGTTCTCTTTCCATAACAGCGAGACACCGGTTTTCTGCACGATGTCGAGGAAATTTTCACT
GTTAGATGCTTTTTTACTGTCGTACTCGGTGCGATTCATATTCGAGAACATGCACGGAACGGATATTGCGGTAGCGGTAC
CGCAGGAATGCATATTTTTAAACGAAATAACGCCGCCGGATTTGCTGGTAAAGGCATTGGTATCACGCGAATAACCGTTC
ATCGAGAAATTCTGGCTGCGTGCCGTTTCGCCAATCACCAGGAACATCAGCGTGGGTTTTTCGTGAGCGACGACGCGTTT
AGCATCATTCCCCAGCGTCTGGAAAGGCACTTTAGTCGTAAAGTACGTATCCTTAACATACTGGAAAGTGCTGTAAGCGT
AGTTCGCCGGGATGATCTCTTTATTCAATGTCGAGTTATTGCGGCCGACAGAGGCATAATCCTGATAATAAAGTGCGGCA
ACACCTGCAATCAAACTCAACGATGCCAGCACGGAGAGCAAACGGTAAGCAATGCCTTTATACCATTTTTCAGGATATTG
AATTTTTATTGAAAAAAGGAGGATGGCAGGAAGGATACCGGTAAAGACGAACCATATAATAATTGAGCCATTAAGATAGG
AATGCGCTTCCTGGGGGTTAGTTTCAATAATGTTTTGAATCATCGTTTGATCAAACATTACTTTATATTTTAGTGTCGAA
TAACTGACCAGTGAGCCAGTGATAAACAGTAAAGCAAAGAAAGGTTTCAGCAGAAAACGAACTGAGAAAGGCATAAAAAC
AACGTTAAGCGCCGCAACCAGAACAAAGGGAATAGAAATGACAAAACCAATTTTGACATGCTCTAAATGCGACAAAATCT
CGTAAAAATGCAGCAATATTGGCCAGTTAAGTAAAAACGCAAAGATCATTGCCAGAAGTAAAACCAGCGGAATAACTTTC
ACCCTGAAAAGTACAGGCAT

>CP031102.1:Leclercia sp. W17 plasmid pW17-1 
TTAGCCACGGCATTCGCGGAACAAATCGCGGTCAGGATTATAGACGCTGGTGCTTACGTCCCACAGCCCCAAAATCGATG
AGAACAGGTTGTCGTGGGAATATGATTTTTTCGCCGCATTATTTTCAAGGCAAGACATGTTGATGTGTTTCCCGGCGATA
AAGCCCGGTGACATCCAGACCTGCATCGGAATATGCGTCTGCTGATCCGGTGCCAGTTTGTACGGCGTGCCGTGCAGATA
TAGCCCGCTTTCGCCCAATGATTCACCATGATCGGACACATAAAGCAGCACGGTGTTGTACTGATCGCTGTAATTTTTTA
GCTTTTCAATCATCTCAGCTAATACATAGTCTGTATAACGAAGGGTGTTGTCGTAGGTGTTGACCAATTGTTCCTGAGTA
CAGTTTTCGATATCGCTACGTGCACATTCGGGCATGAAGTGGCGATGCTCAGCCGGATAACGCAGGTAATAAGTCGGTCC
ATGGCTGCCAATGATATGGAAGGCGACAAGCTTATCACCTGGCATTTTGGCGATTTCATCATCAAGGTTTTCCAGCATCA
CCTCGTCATGGCACGTTTTGCCATCGCACAGTTTCGGGTTATCACTAGGCTTAATTTCGACAGTCGGGATGCGGCTACAT
ACGCCTTTACAACCGCCATCGTTCTCTTTCCATAACAGCGAGACACCGGTTTTCTGCACGATGTCGAGGAAATTTTCACT
GTTAGATGCTTTTTTACTGTCGTACTCGGTGCGATTCATATTCGAGAACATGCACGGAACGGATATTGCGGTAGCGGTAC
CGCAGGAATGCATATTTTTAAACGAAATAACGCCGCCGGATTTGCTGGTAAAGGCATTGGTATCACGCGAATAACCGTTC
ATCGAGAAATTCTGGCTGCGTGCCGTTTCGCCAATCACCAGGAACATCAGCGTGGGTTTTTCGTGAGCGACGACGCGTTT
AGCATCATTCCCCAGCGTCTGGAAAGGCACTTTAGTCGTAAAGTACGTATCCTTAACATACTGGAAAGTGCTGTAAGCGT
AGTTCGCCGGGATGATCTCTTTATTCAATGTCGAGTTATTGCGGCCGACAGAGGCATAATCCTGATAATAAAGTGCGGCA
ACACCTGCAATCAAACTCAACGATGCCAGCACGGAGAGCAAACGGTAAGCAATGCCTTTATACCATTTTTCAGGATATTG
AATTTTTATTGAAAAAAGGAGGATGGCAGGAAGGATACCGGTAAAGACGAACCATATAATAATTGAGCCATTAAGATAGG
AATGCGCTTCCTGGGGGTTAGTTTCAATAATGTTTTGAATCATCGTTTGATCAAACATTACTTTATATTTTAGTGTCGAA
TAACTGACCAGTGAGCCAGTGATAAACAGTAAAGCAAAGAAAGGTTTCAGCAGAAAACGAACTGAGAAAGGCATAAAAAC
AACGTTAAGCGCCGCAACCAGAACAAAGGGAATAGAAATGACAAAACCAATTTTGACATGCTCTAAATGCGACAAAATCT
CGTAAAAATGCAGCAATATTGGCCAGTTAAGTAAAAACGCAAAGATCATTGCCAGAAGTAAAACCAGCGGAATAACTTTC
ACCCTGAAAAGTACAGGCAT

>CP030186.1:S. enterica plasmid pSA20094620.1 
TTAGCCACGGCATTCGCGGAACAAATCGCGGTCAGGATTATAGACGCTGGTGCTTACGTCCCACAGCCCCAAAATCGATG
AGAACAGGTTGTCGTGGGAATATGATTTTTTCGCCGCATTATTTTCAAGGCAAGACATGTTGATGTGTTTCCCGGCGATA
AAGCCCGGTGACATCCAGACCTGCATCGGAATATGCGTCTGCTGATCCGGTGCCAGTTTGTACGGCGTGCCGTGCAGATA
TAGCCCGCTTTCGCCCAATGATTCACCATGATCGGACACATAAAGCAGCACGGTGTTGTACTGATCGCTGTAATTTTTTA
GCTTTTCAATCATCTCAGCTAATACATAGTCTGTATAACGAAGGGTGTTGTCGTAGGTGTTGACCAATTGTTCCTGAGTA
CAGTTTTCGATATCGCTACGTGCACATTCGGGCATGAAGTGGCGATGCTCAGCCGGATAACGCAGGTAATAAGTCGGTCC
ATGGCTGCCAATGATATGGAAGGCGACAAGCTTATCACCTGGCATTTTGGCGATTTCATCATCAAGGTTTTCCAGCATCA
CCTCGTCATGGCACGTTTTGCCATCGCACAGTTTCGGGTTATCACTAGGCTTAATTTCGACAGTCGGGATGCGGCTACAT
ACGCCTTTACAACCGCCATCGTTCTCTTTCCATAACAGCGAGACACCGGTTTTCTGCACGATGTCGAGGAAATTTTCACT
GTTAGATGCTTTTTTACTGTCGTACTCGGTGCGATTCATATTCGAGAACATGCACGGAACGGATATTGCGGTAGCGGTAC
CGCAGGAATGCATATTTTTAAACGAAATAACGCCGCCGGATTTGCTGGTAAAGGCATTGGTATCACGCGAATAACCGTTC
ATCGAGAAATTCTGGCTGCGTGCCGTTTCGCCAATCACCAGGAACATCAGCGTGGGTTTTTCGTGAGCGACGACGCGTTT
AGCATCATTCCCCAGCGTCTGGAAAGGCACTTTAGTCGTAAAGTACGTATCCTTAACATACTGGAAAGTGCTGTAAGCGT
AGTTCGCCGGGATGATCTCTTTATTCAATGTCGAGTTATTGCGGCCGACAGAGGCATAATCCTGATAATAAAGTGCGGCA
ACACCTGCAATCAAACTCAACGATGCCAGCACGGAGAGCAAACGGTAAGCAATGCCTTTATACCATTTTTCAGGATATTG
AATTTTTATTGAAAAAAGGAGGATGGCAGGAAGGATACCGGTAAAGACGAACCATATAATAATTGAGCCATTAAGATAGG
AATGCGCTTCCTGGGGGTTAGTTTCAATAATGTTTTGAATCATCGTTTGATCAAACATTACTTTATATTTTAGTGTCGAA
TAACTGACCAGTGAGCCAGTGATAAACAGTAAAGCAAAGAAAGGTTTCAGCAGAAAACGAACTGAGAAAGGCATAAAAAC
AACGTTAAGCGCCGCAACCAGAACAAAGGGAATAGAAATGACAAAACCAATTTTGACATGCTCTAAATGCGACAAAATCT
CGTAAAAATGCAGCAATATTGGCCAGTTAAGTAAAAACGCAAAGATCATTGCCAGAAGTAAAACCAGCGGAATAACTTTC
ACCCTGAAAAGTACAGGCAT
>LT994835.1:K. pneumoniae plasmid CNR48
TTAGCCACGGCATTCGCGGAACAAATCGCGGTCAGGATTATAGACGCTGGTGCTTACGTCCCACAGCCCCAAAATCGATG
AGAACAGGTTGTCGTGGGAATATGATTTTTTCGCCGCATTATTTTCAAGGCAAGACATGTTGATGTGTTTCCCGGCGATA
AAGCCCGGTGACATCCAGACCTGCATCGGAATATGCGTCTGCTGATCCGGTGCCAGTTTGTACGGCGTGCCGTGCAGATA
TAGCCCGCTTTCGCCCAATGATTCACCATGATCGGACACATAAAGCAGCACGGTGTTGTACTGATCGCTGTAATTTTTTA
GCTTTTCAATCATCTCAGCTAATACATAGTCTGTATAACGAAGGGTGTTGTCGTAGGTGTTGACCAATTGTTCCTGAGTA
CAGTTTTCGATATCGCTACGTGCACATTCGGGCATGAAGTGGCGATGCTCAGCCGGATAACGCAGGTAATAAGTCGGTCC
ATGGCTGCCAATGATATGGAAGGCGACAAGCTTATCACCTGGCATTTTGGCGATTTCATCATCAAGGTTTTCCAGCATCA
CCTCGTCATGGCACGTTTTGCCATCGCACAGTTTCGGGTTATCACTAGGCTTAATTTCGACAGTCGGGATGCGGCTACAT
ACGCCTTTACAACCGCCATCGTTCTCTTTCCATAACAGCGAGACACCGGTTTTCTGCACGATGTCGAGGAAATTTTCACT
GTTAGATGCTTTTTTACTGTCGTACTCGGTGCGATTCATATTCGAGAACATGCACGGAACGGATATTGCGGTAGCGGTAC
CGCAGGAATGCATATTTTTAAACGAAATAACGCCGCCGGATTTGCTGGTAAAGGCATTGGTATCACGCGAATAACCGTTC
ATCGAGAAATTCTGGCTGCGTGCCGTTTCGCCAATCACCAGGAACATCAGCGTGGGTTTTTCGTGAGCGACGACGCGTTT
AGCATCATTCCCCAGCGTCTGGAAAGGCACTTTAGTCGTAAAGTACGTATCCTTAACATACTGGAAAGTGCTGTAAGCGT
AGTTCGCCGGGATGATCTCTTTATTCAATGTCGAGTTATTGCGGCCGACAGAGGCATAATCCTGATAATAAAGTGCGGCA
ACACCTGCAATCAAACTCAACGATGCCAGCACGGAGAGCAAACGGTAAGCAATGCCTTTATACCATTTTTCAGGATATTG
AATTTTTATTGAAAAAAGGAGGATGGCAGGAAGGATACCGGTAAAGACGAACCATATAATAATTGAGCCATTAAGATAGG
AATGCGCTTCCTGGGGGTTAGTTTCAATAATGTTTTGAATCATCGTTTGATCAAACATTACTTTATATTTTAGTGTCGAA
TAACTGACCAGTGAGCCAGTGATAAACAGTAAAGCAAAGAAAGGTTTCAGCAGAAAACGAACTGAGAAAGGCATAAAAAC
AACGTTAAGCGCCGCAACCAGAACAAAGGGAATAGAAATGACAAAACCAATTTTGACATGCTCTAAATGCGACAAAATCT
CGTAAAAATGCAGCAATATTGGCCAGTTAAGTAAAAACGCAAAGATCATTGCCAGAAGTAAAACCAGCGGAATAACTTTC
ACCCTGAAAAGTACAGGCAT

>CP030080.1:E. hormaechei plasmid pIMP-20710 
ATGCCTGTACTTTTCAGGGTGAAAGTTATTCCGCTGGTTTTACTTCTGGCAATGATCTTTGCGTTTTTACTTAACTGGCC
AATATTGCTGCATTTTTACGAGATTTTGTCGCATTTAGAGCATGTCAAAATTGGTTTTGTCATTTCTATTCCCTTTGTTC
TGGTTGCGGCGCTTAACGTTGTTTTTATGCCTTTCTCAGTTCGTTTTCTGCTGAAACCTTTCTTTGCTTTACTGTTTATC
ACTGGCTCACTGGTCAGTTATTCGACACTAAAATATAAAGTAATGTTTGATCAAACGATGATTCAAAACATTATTGAAAC
TAACCCCCAGGAAGCGCATTCCTATCTTAATGGCTCAATTATTATATGGTTCGTCTTTACCGGTATCCTTCCTGCCATCC
TCCTTTTTTCAATAAAAATTCAATATCCTGAAAAATGGTATAAAGGCATTGCTTACCGTTTGCTCTCCGTGCTGGCATCG
TTGAGTTTGATTGCAGGTGTTGCCGCACTTTATTATCAGGATTATGCCTCTGTCGGCCGCAATAACTCGACATTGAATAA
AGAGATCATCCCGGCGAACTACGCTTACAGCACTTTCCAGTATGTTAAGGATACGTACTTTACGACTAAAGTGCCTTTCC
AGACGCTGGGGAATGATGCTAAACGCGTCGTCGCTCACGAAAAACCCACGCTGATGTTCCTGGTGATTGGCGAAACGGCA
CGCAGCCAGAATTTCTCGATGAACGGTTATTCGCGTGATACCAATGCCTTTACCAGCAAATCCGGCGGCGTTATTTCGTT
TAAAAATATGCATTCCTGCGGTACCGCTACCGCAATATCCGTTCCGTGCATGTTCTCGAATATGAATCGCACCGAGTACG
ACAGTAAAAAAGCATCTAACAGTGAAAATTTCCTCGACATCGTGCAGAAAACCGGTGTCTCGCTGTTATGGAAAGAGAAC
GATGGCGGTTGTAAAGGCGTATGTAGCCGCATCCCGACTGTCGAAATTAAGCCTAGTGATAACCCGAAACTGTGCGATGG
CAAAACGTGCCATGACGAGGTGATGCTGGAAAACCTTGATGATGAAATCGCCAAAATGCCAGGTGATAAGCTTGTCGCCT
TCCATATCATTGGCAGCCATGGACCGACTTATTACCTGCGTTATCCGGCTGAGCATCGCCACTTCATGCCCGAATGTGCA
CGTAGCGATATCGAAAACTGTACTCAGGAACAATTGGTCAACACCTACGACAACACCCTTCGTTATACAGACTATGTATT
AGCTGAGATGATTGAAAAGCTAAAAAATTACAGCGATCAGTACAACACCGTGCTGCTTTATGTGTCCGATCATGGTGAAT
CATTGGGCGAAAGCGGGCTATATCTGCACGGCACGCCGTACAAACTGGCACCGGATCAGCAGACGCATATTCCGATGCAG
GTCTGGATGTCACCGGGCTTTATCGCCGGGAAACACATCAACATGTCTTGCCTTGAAAATAATGCGGCGAAAAAATCATA
TTCCCACGACAACCTGTTCTCATCGATTTTGGGGCTGTGGGACGTAAGCACCAGCGTCTATAATCCTGACCGCGATTTGT
TCCGCGAATGCCGTGGCTAA

>CP024910.1:E. xiangfangensis plasmid pOSUKPC4 
TTAGCCACGGCATTCGCGGAACAAATCGCGGTCAGGATTATAGACGCTGGTGCTTACGTCCCACAGCCCCAAAATCGATG
AGAACAGGTTGTCGTGGGAATATGATTTTTTCGCCGCATTATTTTCAAGGCAAGACATGTTGATGTGTTTCCCGGCGATA
AAGCCCGGTGACATCCAGACCTGCATCGGAATATGCGTCTGCTGATCCGGTGCCAGTTTGTACGGCGTGCCGTGCAGATA
TAGCCCGCTTTCGCCCAATGATTCACCATGATCGGACACATAAAGCAGCACGGTGTTGTACTGATCGCTGTAATTTTTTA
GCTTTTCAATCATCTCAGCTAATACATAGTCTGTATAACGAAGGGTGTTGTCGTAGGTGTTGACCAATTGTTCCTGAGTA
CAGTTTTCGATATCGCTACGTGCACATTCGGGCATGAAGTGGCGATGCTCAGCCGGATAACGCAGGTAATAAGTCGGTCC
ATGGCTGCCAATGATATGGAAGGCGACAAGCTTATCACCTGGCATTTTGGCGATTTCATCATCAAGGTTTTCCAGCATCA
CCTCGTCATGGCACGTTTTGCCATCGCACAGTTTCGGGTTATCACTAGGCTTAATTTCGACAGTCGGGATGCGGCTACAT
ACGCCTTTACAACCGCCATCGTTCTCTTTCCATAACAGCGAGACACCGGTTTTCTGCACGATGTCGAGGAAATTTTCACT
GTTAGATGCTTTTTTACTGTCGTACTCGGTGCGATTCATATTCGAGAACATGCACGGAACGGATATTGCGGTAGCGGTAC
CGCAGGAATGCATATTTTTAAACGAAATAACGCCGCCGGATTTGCTGGTAAAGGCATTGGTATCACGCGAATAACCGTTC
ATCGAGAAATTCTGGCTGCGTGCCGTTTCGCCAATCACCAGGAACATCAGCGTGGGTTTTTCGTGAGCGACGACGCGTTT
AGCATCATTCCCCAGCGTCTGGAAAGGCACTTTAGTCGTAAAGTACGTATCCTTAACATACTGGAAAGTGCTGTAAGCGT
AGTTCGCCGGGATGATCTCTTTATTCAATGTCGAGTTATTGCGGCCGACAGAGGCATAATCCTGATAATAAAGTGCGGCA
ACACCTGCAATCAAACTCAACGATGCCAGCACGGAGAGCAAACGGTAAGCAATGCCTTTATACCATTTTTCAGGATATTG
AATTTTTATTGAAAAAAGGAGGATGGCAGGAAGGATACCGGTAAAGACGAACCATATAATAATTGAGCCATTAAGATAGG
AATGCGCTTCCTGGGGGTTAGTTTCAATAATGTTTTGAATCATCGTTTGATCAAACATTACTTTATATTTTAGTGTCGAA
TAACTGACCAGTGAGCCAGTGATAAACAGTAAAGCAAAGAAAGGTTTCAGCAGAAAACGAACTGAGAAAGGCATAAAAAC
AACGTTAAGCGCCGCAACCAGAACAAAGGGAATAGAAATGACAAAACCAATTTTGACATGCTCTAAATGCGACAAAATCT
CGTAAAAATGCAGCAATATTGGCCAGTTAAGTAAAAACGCAAAGATCATTGCCAGAAGTAAAACCAGCGGAATAACTTTC
ACCCTGAAAAGTACAGGCAT

>CP029037.1:S. Senftenberg str. 361154004 plasmid 
ATGCCTGTACTTTTCAGGGTGAAAGTTATTCCGCTGGTTTTACTTCTGGCAATGATCTTTGCGTTTTTACTTAACTGGCC
AATATTGCTGCATTTTTACGAGATTTTGTCGCATTTAGAGCATGTCAAAATTGGTTTTGTCATTTCTATTCCCTTTGTTC
TGGTTGCGGCGCTTAACGTTGTTTTTATGCCTTTCTCAGTTCGTTTTCTGCTGAAACCTTTCTTTGCTTTACTGTTTATC
ACTGGCTCACTGGTCAGTTATTCGACACTAAAATATAAAGTAATGTTTGATCAAACGATGATTCAAAACATTATTGAAAC
TAACCCCCAGGAAGCGCATTCCTATCTTAATGGCTCAATTATTATATGGTTCGTCTTTACCGGTATCCTTCCTGCCATCC
TCCTTTTTTCAATAAAAATTCAATATCCTGAAAAATGGTATAAAGGCATTGCTTACCGTTTGCTCTCCGTGCTGGCATCG
TTGAGTTTGATTGCAGGTGTTGCCGCACTTTATTATCAGGATTATGCCTCTGTCGGCCGCAATAACTCGACATTGAATAA
AGAGATCATCCCGGCGAACTACGCTTACAGCACTTTCCAGTATGTTAAGGATACGTACTTTACGACTAAAGTGCCTTTCC
AGACGCTGGGGAATGATGCTAAACGCGTCGTCGCTCACGAAAAACCCACGCTGATGTTCCTGGTGATTGGCGAAACGGCA
CGCAGCCAGAATTTCTCGATGAACGGTTATTCGCGTGATACCAATGCCTTTACCAGCAAATCCGGCGGCGTTATTTCGTT
TAAAAATATGCATTCCTGCGGTACCGCTACCGCAATATCCGTTCCGTGCATGTTCTCGAATATGAATCGCACCGAGTACG
ACAGTAAAAAAGCATCTAACAGTGAAAATTTCCTCGACATCGTGCAGAAAACCGGTGTCTCGCTGTTATGGAAAGAGAAC
GATGGCGGTTGTAAAGGCGTATGTAGCCGCATCCCGACTGTCGAAATTAAGCCTAGTGATAACCCGAAACTGTGCGATGG
CAAAACGTGCCATGACGAGGTGATGCTGGAAAACCTTGATGATGAAATCGCCAAAATGCCAGGTGATAAGCTTGTCGCCT
TCCATATCATTGGCAGCCATGGACCGACTTATTACCTGCGTTATCCGGCTGAGCATCGCCACTTCATGCCCGAATGTGCA
CGTAGCGATATCGAAAACTGTACTCAGGAACAATTGGTCAACACCTACGACAACACCCTTCGTTATACAGACTATGTATT
AGCTGAGATGATTGAAAAGCTAAAAAATTACAGCGATCAGTACAACACCGTGCTGCTTTATGTGTCCGATCATGGTGAAT
CATTGGGCGAAAGCGGGCTATATCTGCACGGCACGCCGTACAAACTGGCACCGGATCAGCAGACGCATATTCCGATGCAG
GTCTGGATGTCACCGGGCTTTATCGCCGGGAAACACATCAACATGTCTTGCCTTGAAAATAATGCGGCGAAAAAATCATA
TTCCCACGACAACCTGTTCTCATCGATTTTGGGGCTGTGGGACGTAAGCACCAGCGTCTATAATCCTGACCGCGATTTGT
TCCGCGAATGCCGTGGCTAA

>CP027678.1:S. Corvallis plasmid pSE12-01738-1 
TTAGCCACGGCATTCGCGGAACAAATCGCGGTCAGGATTATAGACGCTGGTGCTTACGTCCCACAGCCCCAAAATCGATG
AGAACAGGTTGTCGTGGGAATATGATTTTTTCGCCGCATTATTTTCAAGGCAAGACATGTTGATGTGTTTCCCGGCGATA
AAGCCCGGTGACATCCAGACCTGCATCGGAATATGCGTCTGCTGATCCGGTGCCAGTTTGTACGGCGTGCCGTGCAGATA
TAGCCCGCTTTCGCCCAATGATTCACCATGATCGGACACATAAAGCAGCACGGTGTTGTACTGATCGCTGTAATTTTTTA
GCTTTTCAATCATCTCAGCTAATACATAGTCTGTATAACGAAGGGTGTTGTCGTAGGTGTTGACCAATTGTTCCTGAGTA
CAGTTTTCGATATCGCTACGTGCACATTCGGGCATGAAGTGGCGATGCTCAGCCGGATAACGCAGGTAATAAGTCGGTCC
ATGGCTGCCAATGATATGGAAGGCGACAAGCTTATCACCTGGCATTTTGGCGATTTCATCATCAAGGTTTTCCAGCATCA
CCTCGTCATGGCACGTTTTGCCATCGCACAGTTTCGGGTTATCACTAGGCTTAATTTCGACAGTCGGGATGCGGCTACAT
ACGCCTTTACAACCGCCATCGTTCTCTTTCCATAACAGCGAGACACCGGTTTTCTGCACGATGTCGAGGAAATTTTCACT
GTTAGATGCTTTTTTACTGTCGTACTCGGTGCGATTCATATTCGAGAACATGCACGGAACGGATATTGCGGTAGCGGTAC
CGCAGGAATGCATATTTTTAAACGAAATAACGCCGCCGGATTTGCTGGTAAAGGCATTGGTATCACGCGAATAACCGTTC
ATCGAGAAATTCTGGCTGCGTGCCGTTTCGCCAATCACCAGGAACATCAGCGTGGGTTTTTCGTGAGCGACGACGCGTTT
AGCATCATTCCCCAGCGTCTGGAAAGGCACTTTAGTCGTAAAGTACGTATCCTTAACATACTGGAAAGTGCTGTAAGCGT
AGTTCGCCGGGATGATCTCTTTATTCAATGTCGAGTTATTGCGGCCGACAGAGGCATAATCCTGATAATAAAGTGCGGCA
ACACCTGCAATCAAACTCAACGATGCCAGCACGGAGAGCAAACGGTAAGCAATGCCTTTATACCATTTTTCAGGATATTG
AATTTTTATTGAAAAAAGGAGGATGGCAGGAAGGATACCGGTAAAGACGAACCATATAATAATTGAGCCATTAAGATAGG
AATGCGCTTCCTGGGGGTTAGTTTCAATAATGTTTTGAATCATCGTTTGATCAAACATTACTTTATATTTTAGTGTCGAA
TAACTGACCAGTGAGCCAGTGATAAACAGTAAAGCAAAGAAAGGTTTCAGCAGAAAACGAACTGAGAAAGGCATAAAAAC
AACGTTAAGCGCCGCAACCAGAACAAAGGGAATAGAAATGACAAAACCAATTTTGACATGCTCTAAATGCGACAAAATCT
CGTAAAAATGCAGCAATATTGGCCAGTTAAGTAAAAACGCAAAGATCATTGCCAGAAGTAAAACCAGCGGAATAACTTTC
ACCCTGAAAAGTACAGGCAT

>MG288680.1:K. pneumoniae plasmid pD610-HI2
TTAGCCACGGCATTCGCGGAACAAATCGCGGTCAGGATTATAGACGCTGGTGCTTACGTCCCACAGCCCCAAAATCGATG
AGAACAGGTTGTCGTGGGAATATGATTTTTTCGCCGCATTATTTTCAAGGCAAGACATGTTGATGTGTTTCCCGGCGATA
AAGCCCGGTGACATCCAGACCTGCATCGGAATATGCGTCTGCTGATCCGGTGCCAGTTTGTACGGCGTGCCGTGCAGATA
TAGCCCGCTTTCGCCCAATGATTCACCATGATCGGACACATAAAGCAGCACGGTGTTGTACTGATCGCTGTAATTTTTTA
GCTTTTCAATCATCTCAGCTAATACATAGTCTGTATAACGAAGGGTGTTGTCGTAGGTGTTGACCAATTGTTCCTGAGTA
CAGTTTTCGATATCGCTACGTGCACATTCGGGCATGAAGTGGCGATGCTCAGCCGGATAACGCAGGTAATAAGTCGGTCC
ATGGCTGCCAATGATATGGAAGGCGACAAGCTTATCACCTGGCATTTTGGCGATTTCATCATCAAGGTTTTCCAGCATCA
CCTCGTCATGGCACGTTTTGCCATCGCACAGTTTCGGGTTATCACTAGGCTTAATTTCGACAGTCGGGATGCGGCTACAT
ACGCCTTTACAACCGCCATCGTTCTCTTTCCATAACAGCGAGACACCGGTTTTCTGCACGATGTCGAGGAAATTTTCACT
GTTAGATGCTTTTTTACTGTCGTACTCGGTGCGATTCATATTCGAGAACATGCACGGAACGGATATTGCGGTAGCGGTAC
CGCAGGAATGCATATTTTTAAACGAAATAACGCCGCCGGATTTGCTGGTAAAGGCATTGGTATCACGCGAATAACCGTTC
ATCGAGAAATTCTGGCTGCGTGCCGTTTCGCCAATCACCAGGAACATCAGCGTGGGTTTTTCGTGAGCGACGACGCGTTT
AGCATCATTCCCCAGCGTCTGGAAAGGCACTTTAGTCGTAAAGTACGTATCCTTAACATACTGGAAAGTGCTGTAAGCGT
AGTTCGCCGGGATGATCTCTTTATTCAATGTCGAGTTATTGCGGCCGACAGAGGCATAATCCTGATAATAAAGTGCGGCA
ACACCTGCAATCAAACTCAACGATGCCAGCACGGAGAGCAAACGGTAAGCAATGCCTTTATACCATTTTTCAGGATATTG
AATTTTTATTGAAAAAAGGAGGATGGCAGGAAGGATACCGGTAAAGACGAACCATATAATAATTGAGCCATTAAGATAGG
AATGCGCTTCCTGGGGGTTAGTTTCAATAATGTTTTGAATCATCGTTTGATCAAACATTACTTTATATTTTAGTGTCGAA
TAACTGACCAGTGAGCCAGTGATAAACAGTAAAGCAAAGAAAGGTTTCAGCAGAAAACGAACTGAGAAAGGCATAAAAAC
AACGTTAAGCGCCGCAACCAGAACAAAGGGAATAGAAATGACAAAACCAATTTTGACATGCTCTAAATGCGACAAAATCT
CGTAAAAATGCAGCAATATTGGCCAGTTAAGTAAAAACGCAAAGATCATTGCCAGAAGTAAAACCAGCGGAATAACTTTC
ACCCTGAAAAGTACAGGCAT

>CP028197.1:S. Concord plasmid pGMI14-002_1 
ATGCCTGTACTTTTCAGGGTGAAAGTTATTCCGCTGGTTTTACTTCTGGCAATGATCTTTGCGTTTTTACTTAACTGGCC
AATATTGCTGCATTTTTACGAGATTTTGTCGCATTTAGAGCATGTCAAAATTGGTTTTGTCATTTCTATTCCCTTTGTTC
TGGTTGCGGCGCTTAACGTTGTTTTTATGCCTTTCTCAGTTCGTTTTCTGCTGAAACCTTTCTTTGCTTTACTGTTTATC
ACTGGCTCACTGGTCAGTTATTCGACACTAAAATATAAAGTAATGTTTGATCAAACGATGATTCAAAACATTATTGAAAC
TAACCCCCAGGAAGCGCATTCCTATCTTAATGGCTCAATTATTATATGGTTCGTCTTTACCGGTATCCTTCCTGCCATCC
TCCTTTTTTCAATAAAAATTCAATATCCTGAAAAATGGTATAAAGGCATTGCTTACCGTTTGCTCTCCGTGCTGGCATCG
TTGAGTTTGATTGCAGGTGTTGCCGCACTTTATTATCAGGATTATGCCTCTGTCGGCCGCAATAACTCGACATTGAATAA
AGAGATCATCCCGGCGAACTACGCTTACAGCACTTTCCAGTATGTTAAGGATACGTACTTTACGACTAAAGTGCCTTTCC
AGACGCTGGGGAATGATGCTAAACGCGTCGTCGCTCACGAAAAACCCACGCTGATGTTCCTGGTGATTGGCGAAACGGCA
CGCAGCCAGAATTTCTCGATGAACGGTTATTCGCGTGATACCAATGCCTTTACCAGCAAATCCGGCGGCGTTATTTCGTT
TAAAAATATGCATTCCTGCGGTACCGCTACCGCAATATCCGTTCCGTGCATGTTCTCGAATATGAATCGCACCGAGTACG
ACAGTAAAAAAGCATCTAACAGTGAAAATTTCCTCGACATCGTGCAGAAAACCGGTGTCTCGCTGTTATGGAAAGAGAAC
GATGGCGGTTGTAAAGGCGTATGTAGCCGCATCCCGACTGTCGAAATTAAGCCTAGTGATAACCCGAAACTGTGCGATGG
CAAAACGTGCCATGACGAGGTGATGCTGGAAAACCTTGATGATGAAATCGCCAAAATGCCAGGTGATAAGCTTGTCGCCT
TCCATATCATTGGCAGCCATGGACCGACTTATTACCTGCGTTATCCGGCTGAGCATCGCCACTTCATGCCCGAATGTGCA
CGTAGCGATATCGAAAACTGTACTCAGGAACAATTGGTCAACACCTACGACAACACCCTTCGTTATACAGACTATGTATT
AGCTGAGATGATTGAAAAGCTAAAAAATTACAGCGATCAGTACAACACCGTGCTGCTTTATGTGTCCGATCATGGTGAAT
CATTGGGCGAAAGCGGGCTATATCTGCACGGCACGCCGTACAAACTGGCACCGGATCAGCAGACGCATATTCCGATGCAG
GTCTGGATGTCACCGGGCTTTATCGCCGGGAAACACATCAACATGTCTTGCCTTGAAAATAATGCGGCGAAAAAATCATA
TTCCCACGACAACCTGTTCTCATCGATTTTGGGGCTGTGGGACGTAAGCACCAGCGTCTATAATCCTGACCGCGATTTGT
TCCGCGAATGCCGTGGCTAA

>CP026661.1:S. enterica plasmid pSE15-SA01028 
TTAGCCACGGCATTCGCGGAACAAATCGCGGTCAGGATTATAGACGCTGGTGCTTACGTCCCACAGCCCCAAAATCGATG
AGAACAGGTTGTCGTGGGAATATGATTTTTTCGCCGCATTATTTTCAAGGCAAGACATGTTGATGTGTTTCCCGGCGATA
AAGCCCGGTGACATCCAGACCTGCATCGGAATATGCGTCTGCTGATCCGGTGCCAGTTTGTACGGCGTGCCGTGCAGATA
TAGCCCGCTTTCGCCCAATGATTCACCATGATCGGACACATAAAGCAGCACGGTGTTGTACTGATCGCTGTAATTTTTTA
GCTTTTCAATCATCTCAGCTAATACATAGTCTGTATAACGAAGGGTGTTGTCGTAGGTGTTGACCAATTGTTCCTGAGTA
CAGTTTTCGATATCGCTACGTGCACATTCGGGCATGAAGTGGCGATGCTCAGCCGGATAACGCAGGTAATAAGTCGGTCC
ATGGCTGCCAATGATATGGAAGGCGACAAGCTTATCACCTGGCATTTTGGCGATTTCATCATCAAGGTTTTCCAGCATCA
CCTCGTCATGGCACGTTTTGCCATCGCACAGTTTCGGGTTATCACTAGGCTTAATTTCGACAGTCGGGATGCGGCTACAT
ACGCCTTTACAACCGCCATCGTTCTCTTTCCATAACAGCGAGACACCGGTTTTCTGCACGATGTCGAGGAAATTTTCACT
GTTAGATGCTTTTTTACTGTCGTACTCGGTGCGATTCATATTCGAGAACATGCACGGAACGGATATTGCGGTAGCGGTAC
CGCAGGAATGCATATTTTTAAACGAAATAACGCCGCCGGATTTGCTGGTAAAGGCATTGGTATCACGCGAATAACCGTTC
ATCGAGAAATTCTGGCTGCGTGCCGTTTCGCCAATCACCAGGAACATCAGCGTGGGTTTTTCGTGAGCGACGACGCGTTT
AGCATCATTCCCCAGCGTCTGGAAAGGCACTTTAGTCGTAAAGTACGTATCCTTAACATACTGGAAAGTGCTGTAAGCGT
AGTTCGCCGGGATGATCTCTTTATTCAATGTCGAGTTATTGCGGCCGACAGAGGCATAATCCTGATAATAAAGTGCGGCA
ACACCTGCAATCAAACTCAACGATGCCAGCACGGAGAGCAAACGGTAAGCAATGCCTTTATACCATTTTTCAGGATATTG
AATTTTTATTGAAAAAAGGAGGATGGCAGGAAGGATACCGGTAAAGACGAACCATATAATAATTGAGCCATTAAGATAGG
AATGCGCTTCCTGGGGGTTAGTTTCAATAATGTTTTGAATCATCGTTTGATCAAACATTACTTTATATTTTAGTGTCGAA
TAACTGACCAGTGAGCCAGTGATAAACAGTAAAGCAAAGAAAGGTTTCAGCAGAAAACGAACTGAGAAAGGCATAAAAAC
AACGTTAAGCGCCGCAACCAGAACAAAGGGAATAGAAATGACAAAACCAATTTTGACATGCTCTAAATGCGACAAAATCT
CGTAAAAATGCAGCAATATTGGCCAGTTAAGTAAAAACGCAAAGATCATTGCCAGAAGTAAAACCAGCGGAATAACTTTC
ACCCTGAAAAGTACAGGCAT

>CP027144.1:E. hoffmannii AR_0365 plasmid unnamed1 
TTAGCCACGGCATTCGCGGAACAAATCGCGGTCAGGATTATAGACGCTGGTGCTTACGTCCCACAGCCCCAAAATCGATG
AGAACAGGTTGTCGTGGGAATATGATTTTTTCGCCGCATTATTTTCAAGGCAAGACATGTTGATGTGTTTCCCGGCGATA
AAGCCCGGTGACATCCAGACCTGCATCGGAATATGCGTCTGCTGATCCGGTGCCAGTTTGTACGGCGTGCCGTGCAGATA
TAGCCCGCTTTCGCCCAATGATTCACCATGATCGGACACATAAAGCAGCACGGTGTTGTACTGATCGCTGTAATTTTTTA
GCTTTTCAATCATCTCAGCTAATACATAGTCTGTATAACGAAGGGTGTTGTCGTAGGTGTTGACCAATTGTTCCTGAGTA
CAGTTTTCGATATCGCTACGTGCACATTCGGGCATGAAGTGGCGATGCTCAGCCGGATAACGCAGGTAATAAGTCGGTCC
ATGGCTGCCAATGATATGGAAGGCGACAAGCTTATCACCTGGCATTTTGGCGATTTCATCATCAAGGTTTTCCAGCATCA
CCTCGTCATGGCACGTTTTGCCATCGCACAGTTTCGGGTTATCACTAGGCTTAATTTCGACAGTCGGGATGCGGCTACAT
ACGCCTTTACAACCGCCATCGTTCTCTTTCCATAACAGCGAGACACCGGTTTTCTGCACGATGTCGAGGAAATTTTCACT
GTTAGATGCTTTTTTACTGTCGTACTCGGTGCGATTCATATTCGAGAACATGCACGGAACGGATATTGCGGTAGCGGTAC
CGCAGGAATGCATATTTTTAAACGAAATAACGCCGCCGGATTTGCTGGTAAAGGCATTGGTATCACGCGAATAACCGTTC
ATCGAGAAATTCTGGCTGCGTGCCGTTTCGCCAATCACCAGGAACATCAGCGTGGGTTTTTCGTGAGCGACGACGCGTTT
AGCATCATTCCCCAGCGTCTGGAAAGGCACTTTAGTCGTAAAGTACGTATCCTTAACATACTGGAAAGTGCTGTAAGCGT
AGTTCGCCGGGATGATCTCTTTATTCAATGTCGAGTTATTGCGGCCGACAGAGGCATAATCCTGATAATAAAGTGCGGCA
ACACCTGCAATCAAACTCAACGATGCCAGCACGGAGAGCAAACGGTAAGCAATGCCTTTATACCATTTTTCAGGATATTG
AATTTTTATTGAAAAAAGGAGGATGGCAGGAAGGATACCGGTAAAGACGAACCATATAATAATTGAGCCATTAAGATAGG
AATGCGCTTCCTGGGGGTTAGTTTCAATAATGTTTTGAATCATCGTTTGATCAAACATTACTTTATATTTTAGTGTCGAA
TAACTGACCAGTGAGCCAGTGATAAACAGTAAAGCAAAGAAAGGTTTCAGCAGAAAACGAACTGAGAAAGGCATAAAAAC
AACGTTAAGCGCCGCAACCAGAACAAAGGGAATAGAAATGACAAAACCAATTTTGACATGCTCTAAATGCGACAAAATCT
CGTAAAAATGCAGCAATATTGGCCAGTTAAGTAAAAACGCAAAGATCATTGCCAGAAGTAAAACCAGCGGAATAACTTTC
ACCCTGAAAAGTACAGGCAT

>MF344583.1:E. cloacae N1863 plasmid pN1863-HI2 
ATGCCTGTACTTTTCAGGGTGAAAGTTATTCCGCTGGTTTTACTTCTGGCAATGATCTTTGCGTTTTTACTTAACTGGCC
AATATTGCTGCATTTTTACGAGATTTTGTCGCATTTAGAGCATGTCAAAATTGGTTTTGTCATTTCTATTCCCTTTGTTC
TGGTTGCGGCGCTTAACGTTGTTTTTATGCCTTTCTCAGTTCGTTTTCTGCTGAAACCTTTCTTTGCTTTACTGTTTATC
ACTGGCTCACTGGTCAGTTATTCGACACTAAAATATAAAGTAATGTTTGATCAAACGATGATTCAAAACATTATTGAAAC
TAACCCCCAGGAAGCGCATTCCTATCTTAATGGCTCAATTATTATATGGTTCGTCTTTACCGGTATCCTTCCTGCCATCC
TCCTTTTTTCAATAAAAATTCAATATCCTGAAAAATGGTATAAAGGCATTGCTTACCGTTTGCTCTCCGTGCTGGCATCG
TTGAGTTTGATTGCAGGTGTTGCCGCACTTTATTATCAGGATTATGCCTCTGTCGGCCGCAATAACTCGACATTGAATAA
AGAGATCATCCCGGCGAACTACGCTTACAGCACTTTCCAGTATGTTAAGGATACGTACTTTACGACTAAAGTGCCTTTCC
AGACGCTGGGGAATGATGCTAAACGCGTCGTCGCTCACGAAAAACCCACGCTGATGTTCCTGGTGATTGGCGAAACGGCA
CGCAGCCAGAATTTCTCGATGAACGGTTATTCGCGTGATACCAATGCCTTTACCAGCAAATCCGGCGGCGTTATTTCGTT
TAAAAATATGCATTCCTGCGGTACCGCTACCGCAATATCCGTTCCGTGCATGTTCTCGAATATGAATCGCACCGAGTACG
ACAGTAAAAAAGCATCTAACAGTGAAAATTTCCTCGACATCGTGCAGAAAACCGGTGTCTCGCTGTTATGGAAAGAGAAC
GATGGCGGTTGTAAAGGCGTATGTAGCCGCATCCCGACTGTCGAAATTAAGCCTAGTGATAACCCGAAACTGTGCGATGG
CAAAACGTGCCATGACGAGGTGATGCTGGAAAACCTTGATGATGAAATCGCCAAAATGCCAGGTGATAAGCTTGTCGCCT
TCCATATCATTGGCAGCCATGGACCGACTTATTACCTGCGTTATCCGGCTGAGCATCGCCACTTCATGCCCGAATGTGCA
CGTAGCGATATCGAAAACTGTACTCAGGAACAATTGGTCAACACCTACGACAACACCCTTCGTTATACAGACTATGTATT
AGCTGAGATGATTGAAAAGCTAAAAAATTACAGCGATCAGTACAACACCGTGCTGCTTTATGTGTCCGATCATGGTGAAT
CATTGGGCGAAAGCGGGCTATATCTGCACGGCACGCCGTACAAACTGGCACCGGATCAGCAGACGCATATTCCGATGCAG
GTCTGGATGTCACCGGGCTTTATCGCCGGGAAACACATCAACATGTCTTGCCTTGAAAATAATGCGGCGAAAAAATCATA
TTCCCACGACAACCTGTTCTCATCGATTTTGGGGCTGTGGGACGTAAGCACCAGCGTCTATAATCCTGACCGCGATTTGT
TCCGCGAATGCCGTGGCTAA

>MF344582.1:C. freundii plasmid p525011-HI2 
TTAGCCACGGCATTCGCGGAACAAATCGCGGTCAGGATTATAGACGCTGGTGCTTACGTCCCACAGCCCCAAAATCGATG
AGAACAGGTTGTCGTGGGAATATGATTTTTTCGCCGCATTATTTTCAAGGCAAGACATGTTGATGTGTTTCCCGGCGATA
AAGCCCGGTGACATCCAGACCTGCATCGGAATATGCGTCTGCTGATCCGGTGCCAGTTTGTACGGCGTGCCGTGCAGATA
TAGCCCGCTTTCGCCCAATGATTCACCATGATCGGACACATAAAGCAGCACGGTGTTGTACTGATCGCTGTAATTTTTTA
GCTTTTCAATCATCTCAGCTAATACATAGTCTGTATAACGAAGGGTGTTGTCGTAGGTGTTGACCAATTGTTCCTGAGTA
CAGTTTTCGATATCGCTACGTGCACATTCGGGCATGAAGTGGCGATGCTCAGCCGGATAACGCAGGTAATAAGTCGGTCC
ATGGCTGCCAATGATATGGAAGGCGACAAGCTTATCACCTGGCATTTTGGCGATTTCATCATCAAGGTTTTCCAGCATCA
CCTCGTCATGGCACGTTTTGCCATCGCACAGTTTCGGGTTATCACTAGGCTTAATTTCGACAGTCGGGATGCGGCTACAT
ACGCCTTTACAACCGCCATCGTTCTCTTTCCATAACAGCGAGACACCGGTTTTCTGCACGATGTCGAGGAAATTTTCACT
GTTAGATGCTTTTTTACTGTCGTACTCGGTGCGATTCATATTCGAGAACATGCACGGAACGGATATTGCGGTAGCGGTAC
CGCAGGAATGCATATTTTTAAACGAAATAACGCCGCCGGATTTGCTGGTAAAGGCATTGGTATCACGCGAATAACCGTTC
ATCGAGAAATTCTGGCTGCGTGCCGTTTCGCCAATCACCAGGAACATCAGCGTGGGTTTTTCGTGAGCGACGACGCGTTT
AGCATCATTCCCCAGCGTCTGGAAAGGCACTTTAGTCGTAAAGTACGTATCCTTAACATACTGGAAAGTGCTGTAAGCGT
AGTTCGCCGGGATGATCTCTTTATTCAATGTCGAGTTATTGCGGCCGACAGAGGCATAATCCTGATAATAAAGTGCGGCA
ACACCTGCAATCAAACTCAACGATGCCAGCACGGAGAGCAAACGGTAAGCAATGCCTTTATACCATTTTTCAGGATATTG
AATTTTTATTGAAAAAAGGAGGATGGCAGGAAGGATACCGGTAAAGACGAACCATATAATAATTGAGCCATTAAGATAGG
AATGCGCTTCCTGGGGGTTAGTTTCAATAATGTTTTGAATCATCGTTTGATCAAACATTACTTTATATTTTAGTGTCGAA
TAACTGACCAGTGAGCCAGTGATAAACAGTAAAGCAAAGAAAGGTTTCAGCAGAAAACGAACTGAGAAAGGCATAAAAAC
AACGTTAAGCGCCGCAACCAGAACAAAGGGAATAGAAATGACAAAACCAATTTTGACATGCTCTAAATGCGACAAAATCT
CGTAAAAATGCAGCAATATTGGCCAGTTAAGTAAAAACGCAAAGATCATTGCCAGAAGTAAAACCAGCGGAATAACTTTC
ACCCTGAAAAGTACAGGCAT

>CP026168.1:Leclercia sp. LSNIH1 plasmid pLEC-b38d 
TTAGCCACGGCATTCGCGGAACAAATCGCGGTCAGGATTATAGACGCTGGTGCTTACGTCCCACAGCCCCAAAATCGATG
AGAACAGGTTGTCGTGGGAATATGATTTTTTCGCCGCATTATTTTCAAGGCAAGACATGTTGATGTGTTTCCCGGCGATA
AAGCCCGGTGACATCCAGACCTGCATCGGAATATGCGTCTGCTGATCCGGTGCCAGTTTGTACGGCGTGCCGTGCAGATA
TAGCCCGCTTTCGCCCAATGATTCACCATGATCGGACACATAAAGCAGCACGGTGTTGTACTGATCGCTGTAATTTTTTA
GCTTTTCAATCATCTCAGCTAATACATAGTCTGTATAACGAAGGGTGTTGTCGTAGGTGTTGACCAATTGTTCCTGAGTA
CAGTTTTCGATATCGCTACGTGCACATTCGGGCATGAAGTGGCGATGCTCAGCCGGATAACGCAGGTAATAAGTCGGTCC
ATGGCTGCCAATGATATGGAAGGCGACAAGCTTATCACCTGGCATTTTGGCGATTTCATCATCAAGGTTTTCCAGCATCA
CCTCGTCATGGCACGTTTTGCCATCGCACAGTTTCGGGTTATCACTAGGCTTAATTTCGACAGTCGGGATGCGGCTACAT
ACGCCTTTACAACCGCCATCGTTCTCTTTCCATAACAGCGAGACACCGGTTTTCTGCACGATGTCGAGGAAATTTTCACT
GTTAGATGCTTTTTTACTGTCGTACTCGGTGCGATTCATATTCGAGAACATGCACGGAACGGATATTGCGGTAGCGGTAC
CGCAGGAATGCATATTTTTAAACGAAATAACGCCGCCGGATTTGCTGGTAAAGGCATTGGTATCACGCGAATAACCGTTC
ATCGAGAAATTCTGGCTGCGTGCCGTTTCGCCAATCACCAGGAACATCAGCGTGGGTTTTTCGTGAGCGACGACGCGTTT
AGCATCATTCCCCAGCGTCTGGAAAGGCACTTTAGTCGTAAAGTACGTATCCTTAACATACTGGAAAGTGCTGTAAGCGT
AGTTCGCCGGGATGATCTCTTTATTCAATGTCGAGTTATTGCGGCCGACAGAGGCATAATCCTGATAATAAAGTGCGGCA
ACACCTGCAATCAAACTCAACGATGCCAGCACGGAGAGCAAACGGTAAGCAATGCCTTTATACCATTTTTCAGGATATTG
AATTTTTATTGAAAAAAGGAGGATGGCAGGAAGGATACCGGTAAAGACGAACCATATAATAATTGAGCCATTAAGATAGG
AATGCGCTTCCTGGGGGTTAGTTTCAATAATGTTTTGAATCATCGTTTGATCAAACATTACTTTATATTTTAGTGTCGAA
TAACTGACCAGTGAGCCAGTGATAAACAGTAAAGCAAAGAAAGGTTTCAGCAGAAAACGAACTGAGAAAGGCATAAAAAC
AACGTTAAGCGCCGCAACCAGAACAAAGGGAATAGAAATGACAAAACCAATTTTGACATGCTCTAAATGCGACAAAATCT
CGTAAAAATGCAGCAATATTGGCCAGTTAAGTAAAAACGCAAAGATCATTGCCAGAAGTAAAACCAGCGGAATAACTTTC
ACCCTGAAAAGTACAGGCAT

>MF788071.1:R. ornithinolytica plasmid p23141-3 
TTAGCCACGGCATTCGCGGAACAAATCGCGGTCAGGATTATAGACGCTGGTGCTTACGTCCCACAGCCCCAAAATCGATG
AGAACAGGTTGTCGTGGGAATATGATTTTTTCGCCGCATTATTTTCAAGGCAAGACATGTTGATGTGTTTCCCGGCGATA
AAGCCCGGTGACATCCAGACCTGCATCGGAATATGCGTCTGCTGATCCGGTGCCAGTTTGTACGGCGTGCCGTGCAGATA
TAGCCCGCTTTCGCCCAATGATTCACCATGATCGGACACATAAAGCAGCACGGTGTTGTACTGATCGCTGTAATTTTTTA
GCTTTTCAATCATCTCAGCTAATACATAGTCTGTATAACGAAGGGTGTTGTCGTAGGTGTTGACCAATTGTTCCTGAGTA
CAGTTTTCGATATCGCTACGTGCACATTCGGGCATGAAGTGGCGATGCTCAGCCGGATAACGCAGGTAATAAGTCGGTCC
ATGGCTGCCAATGATATGGAAGGCGACAAGCTTATCACCTGGCATTTTGGCGATTTCATCATCAAGGTTTTCCAGCATCA
CCTCGTCATGGCACGTTTTGCCATCGCACAGTTTCGGGTTATCACTAGGCTTAATTTCGACAGTCGGGATGCGGCTACAT
ACGCCTTTACAACCGCCATCGTTCTCTTTCCATAACAGCGAGACACCGGTTTTCTGCACGATGTCGAGGAAATTTTCACT
GTTAGATGCTTTTTTACTGTCGTACTCGGTGCGATTCATATTCGAGAACATGCACGGAACGGATATTGCGGTAGCGGTAC
CGCAGGAATGCATATTTTTAAACGAAATAACGCCGCCGGATTTGCTGGTAAAGGCATTGGTATCACGCGAATAACCGTTC
ATCGAGAAATTCTGGCTGCGTGCCGTTTCGCCAATCACCAGGAACATCAGCGTGGGTTTTTCGTGAGCGACGACGCGTTT
AGCATCATTCCCCAGCGTCTGGAAAGGCACTTTAGTCGTAAAGTACGTATCCTTAACATACTGGAAAGTGCTGTAAGCGT
AGTTCGCCGGGATGATCTCTTTATTCAATGTCGAGTTATTGCGGCCGACAGAGGCATAATCCTGATAATAAAGTGCGGCA
ACACCTGCAATCAAACTCAACGATGCCAGCACGGAGAGCAAACGGTAAGCAATGCCTTTATACCATTTTTCAGGATATTG
AATTTTTATTGAAAAAAGGAGGATGGCAGGAAGGATACCGGTAAAGACGAACCATATAATAATTGAGCCATTAAGATAGG
AATGCGCTTCCTGGGGGTTAGTTTCAATAATGTTTTGAATCATCGTTTGATCAAACATTACTTTATATTTTAGTGTCGAA
TAACTGACCAGTGAGCCAGTGATAAACAGTAAAGCAAAGAAAGGTTTCAGCAGAAAACGAACTGAGAAAGGCATAAAAAC
AACGTTAAGCGCCGCAACCAGAACAAAGGGAATAGAAATGACAAAACCAATTTTGACATGCTCTAAATGCGACAAAATCT
CGTAAAAATGCAGCAATATTGGCCAGTTAAGTAAAAACGCAAAGATCATTGCCAGAAGTAAAACCAGCGGAATAACTTTC
ACCCTGAAAAGTACAGGCAT

>CP022696.1:C. farmeri plasmid pAUSMDU8141-1 
ATGCCTGTACTTTTCAGGGTGAAAGTTATTCCGCTGGTTTTACTTCTGGCAATGATCTTTGCGTTTTTACTTAACTGGCC
AATATTGCTGCATTTTTACGAGATTTTGTCGCATTTAGAGCATGTCAAAATTGGTTTTGTCATTTCTATTCCCTTTGTTC
TGGTTGCGGCGCTTAACGTTGTTTTTATGCCTTTCTCAGTTCGTTTTCTGCTGAAACCTTTCTTTGCTTTACTGTTTATC
ACTGGCTCACTGGTCAGTTATTCGACACTAAAATATAAAGTAATGTTTGATCAAACGATGATTCAAAACATTATTGAAAC
TAACCCCCAGGAAGCGCATTCCTATCTTAATGGCTCAATTATTATATGGTTCGTCTTTACCGGTATCCTTCCTGCCATCC
TCCTTTTTTCAATAAAAATTCAATATCCTGAAAAATGGTATAAAGGCATTGCTTACCGTTTGCTCTCCGTGCTGGCATCG
TTGAGTTTGATTGCAGGTGTTGCCGCACTTTATTATCAGGATTATGCCTCTGTCGGCCGCAATAACTCGACATTGAATAA
AGAGATCATCCCGGCGAACTACGCTTACAGCACTTTCCAGTATGTTAAGGATACGTACTTTACGACTAAAGTGCCTTTCC
AGACGCTGGGGAATGATGCTAAACGCGTCGTCGCTCACGAAAAACCCACGCTGATGTTCCTGGTGATTGGCGAAACGGCA
CGCAGCCAGAATTTCTCGATGAACGGTTATTCGCGTGATACCAATGCCTTTACCAGCAAATCCGGCGGCGTTATTTCGTT
TAAAAATATGCATTCCTGCGGTACCGCTACCGCAATATCCGTTCCGTGCATGTTCTCGAATATGAATCGCACCGAGTACG
ACAGTAAAAAAGCATCTAACAGTGAAAATTTCCTCGACATCGTGCAGAAAACCGGTGTCTCGCTGTTATGGAAAGAGAAC
GATGGCGGTTGTAAAGGCGTATGTAGCCGCATCCCGACTGTCGAAATTAAGCCTAGTGATAACCCGAAACTGTGCGATGG
CAAAACGTGCCATGACGAGGTGATGCTGGAAAACCTTGATGATGAAATCGCCAAAATGCCAGGTGATAAGCTTGTCGCCT
TCCATATCATTGGCAGCCATGGACCGACTTATTACCTGCGTTATCCGGCTGAGCATCGCCACTTCATGCCCGAATGTGCA
CGTAGCGATATCGAAAACTGTACTCAGGAACAATTGGTCAACACCTACGACAACACCCTTCGTTATACAGACTATGTATT
AGCTGAGATGATTGAAAAGCTAAAAAATTACAGCGATCAGTACAACACCGTGCTGCTTTATGTGTCCGATCATGGTGAAT
CATTGGGCGAAAGCGGGCTATATCTGCACGGCACGCCGTACAAACTGGCACCGGATCAGCAGACGCATATTCCGATGCAG
GTCTGGATGTCACCGGGCTTTATCGCCGGGAAACACATCAACATGTCTTGCCTTGAAAATAATGCGGCGAAAAAATCATA
TTCCCACGACAACCTGTTCTCATCGATTTTGGGGCTGTGGGACGTAAGCACCAGCGTCTATAATCCTGACCGCGATTTGT
TCCGCGAATGCCGTGGCTAA

>KY978628.1:C. sakazakii plasmid p505108-MDR 
TTAGCCACGGCATTCGCGGAACAAATCGCGGTCAGGATTATAGACGCTGGTGCTTACGTCCCACAGCCCCAAAATCGATG
AGAACAGGTTGTCGTGGGAATATGATTTTTTCGCCGCATTATTTTCAAGGCAAGACATGTTGATGTGTTTCCCGGCGATA
AAGCCCGGTGACATCCAGACCTGCATCGGAATATGCGTCTGCTGATCCGGTGCCAGTTTGTACGGCGTGCCGTGCAGATA
TAGCCCGCTTTCGCCCAATGATTCACCATGATCGGACACATAAAGCAGCACGGTGTTGTACTGATCGCTGTAATTTTTTA
GCTTTTCAATCATCTCAGCTAATACATAGTCTGTATAACGAAGGGTGTTGTCGTAGGTGTTGACCAATTGTTCCTGAGTA
CAGTTTTCGATATCGCTACGTGCACATTCGGGCATGAAGTGGCGATGCTCAGCCGGATAACGCAGGTAATAAGTCGGTCC
ATGGCTGCCAATGATATGGAAGGCGACAAGCTTATCACCTGGCATTTTGGCGATTTCATCATCAAGGTTTTCCAGCATCA
CCTCGTCATGGCACGTTTTGCCATCGCACAGTTTCGGGTTATCACTAGGCTTAATTTCGACAGTCGGGATGCGGCTACAT
ACGCCTTTACAACCGCCATCGTTCTCTTTCCATAACAGCGAGACACCGGTTTTCTGCACGATGTCGAGGAAATTTTCACT
GTTAGATGCTTTTTTACTGTCGTACTCGGTGCGATTCATATTCGAGAACATGCACGGAACGGATATTGCGGTAGCGGTAC
CGCAGGAATGCATATTTTTAAACGAAATAACGCCGCCGGATTTGCTGGTAAAGGCATTGGTATCACGCGAATAACCGTTC
ATCGAGAAATTCTGGCTGCGTGCCGTTTCGCCAATCACCAGGAACATCAGCGTGGGTTTTTCGTGAGCGACGACGCGTTT
AGCATCATTCCCCAGCGTCTGGAAAGGCACTTTAGTCGTAAAGTACGTATCCTTAACATACTGGAAAGTGCTGTAAGCGT
AGTTCGCCGGGATGATCTCTTTATTCAATGTCGAGTTATTGCGGCCGACAGAGGCATAATCCTGATAATAAAGTGCGGCA
ACACCTGCAATCAAACTCAACGATGCCAGCACGGAGAGCAAACGGTAAGCAATGCCTTTATACCATTTTTCAGGATATTG
AATTTTTATTGAAAAAAGGAGGATGGCAGGAAGGATACCGGTAAAGACGAACCATATAATAATTGAGCCATTAAGATAGG
AATGCGCTTCCTGGGGGTTAGTTTCAATAATGTTTTGAATCATCGTTTGATCAAACATTACTTTATATTTTAGTGTCGAA
TAACTGACCAGTGAGCCAGTGATAAACAGTAAAGCAAAGAAAGGTTTCAGCAGAAAACGAACTGAGAAAGGCATAAAAAC
AACGTTAAGCGCCGCAACCAGAACAAAGGGAATAGAAATGACAAAACCAATTTTGACATGCTCTAAATGCGACAAAATCT
CGTAAAAATGCAGCAATATTGGCCAGTTAAGTAAAAACGCAAAGATCATTGCCAGAAGTAAAACCAGCGGAATAACTTTC
ACCCTGAAAAGTACAGGCAT

>CP022533.1:E. hormaechei plasmid pMS7884A 
TTAGCCACGGCATTCGCGGAACAAATCGCGGTCAGGATTATAGACGCTGGTGCTTACGTCCCACAGCCCCAAAATCGATG
AGAACAGGTTGTCGTGGGAATATGATTTTTTCGCCGCATTATTTTCAAGGCAAGACATGTTGATGTGTTTCCCGGCGATA
AAGCCCGGTGACATCCAGACCTGCATCGGAATATGCGTCTGCTGATCCGGTGCCAGTTTGTACGGCGTGCCGTGCAGATA
TAGCCCGCTTTCGCCCAATGATTCACCATGATCGGACACATAAAGCAGCACGGTGTTGTACTGATCGCTGTAATTTTTTA
GCTTTTCAATCATCTCAGCTAATACATAGTCTGTATAACGAAGGGTGTTGTCGTAGGTGTTGACCAATTGTTCCTGAGTA
CAGTTTTCGATATCGCTACGTGCACATTCGGGCATGAAGTGGCGATGCTCAGCCGGATAACGCAGGTAATAAGTCGGTCC
ATGGCTGCCAATGATATGGAAGGCGACAAGCTTATCACCTGGCATTTTGGCGATTTCATCATCAAGGTTTTCCAGCATCA
CCTCGTCATGGCACGTTTTGCCATCGCACAGTTTCGGGTTATCACTAGGCTTAATTTCGACAGTCGGGATGCGGCTACAT
ACGCCTTTACAACCGCCATCGTTCTCTTTCCATAACAGCGAGACACCGGTTTTCTGCACGATGTCGAGGAAATTTTCACT
GTTAGATGCTTTTTTACTGTCGTACTCGGTGCGATTCATATTCGAGAACATGCACGGAACGGATATTGCGGTAGCGGTAC
CGCAGGAATGCATATTTTTAAACGAAATAACGCCGCCGGATTTGCTGGTAAAGGCATTGGTATCACGCGAATAACCGTTC
ATCGAGAAATTCTGGCTGCGTGCCGTTTCGCCAATCACCAGGAACATCAGCGTGGGTTTTTCGTGAGCGACGACGCGTTT
AGCATCATTCCCCAGCGTCTGGAAAGGCACTTTAGTCGTAAAGTACGTATCCTTAACATACTGGAAAGTGCTGTAAGCGT
AGTTCGCCGGGATGATCTCTTTATTCAATGTCGAGTTATTGCGGCCGACAGAGGCATAATCCTGATAATAAAGTGCGGCA
ACACCTGCAATCAAACTCAACGATGCCAGCACGGAGAGCAAACGGTAAGCAATGCCTTTATACCATTTTTCAGGATATTG
AATTTTTATTGAAAAAAGGAGGATGGCAGGAAGGATACCGGTAAAGACGAACCATATAATAATTGAGCCATTAAGATAGG
AATGCGCTTCCTGGGGGTTAGTTTCAATAATGTTTTGAATCATCGTTTGATCAAACATTACTTTATATTTTAGTGTCGAA
TAACTGACCAGTGAGCCAGTGATAAACAGTAAAGCAAAGAAAGGTTTCAGCAGAAAACGAACTGAGAAAGGCATAAAAAC
AACGTTAAGCGCCGCAACCAGAACAAAGGGAATAGAAATGACAAAACCAATTTTGACATGCTCTAAATGCGACAAAATCT
CGTAAAAATGCAGCAATATTGGCCAGTTAAGTAAAAACGCAAAGATCATTGCCAGAAGTAAAACCAGCGGAATAACTTTC
ACCCTGAAAAGTACAGGCAT

>KY863418.1:E. asburiae AMA 497 plasmid pOXA436 
TTAGCCACGGCATTCGCGGAACAAATCGCGGTCAGGATTATAGACGCTGGTGCTTACGTCCCACAGCCCCAAAATCGATG
AGAACAGGTTGTCGTGGGAATATGATTTTTTCGCCGCATTATTTTCAAGGCAAGACATGTTGATGTGTTTCCCGGCGATA
AAGCCCGGTGACATCCAGACCTGCATCGGAATATGCGTCTGCTGATCCGGTGCCAGTTTGTACGGCGTGCCGTGCAGATA
TAGCCCGCTTTCGCCCAATGATTCACCATGATCGGACACATAAAGCAGCACGGTGTTGTACTGATCGCTGTAATTTTTTA
GCTTTTCAATCATCTCAGCTAATACATAGTCTGTATAACGAAGGGTGTTGTCGTAGGTGTTGACCAATTGTTCCTGAGTA
CAGTTTTCGATATCGCTACGTGCACATTCGGGCATGAAGTGGCGATGCTCAGCCGGATAACGCAGGTAATAAGTCGGTCC
ATGGCTGCCAATGATATGGAAGGCGACAAGCTTATCACCTGGCATTTTGGCGATTTCATCATCAAGGTTTTCCAGCATCA
CCTCGTCATGGCACGTTTTGCCATCGCACAGTTTCGGGTTATCACTAGGCTTAATTTCGACAGTCGGGATGCGGCTACAT
ACGCCTTTACAACCGCCATCGTTCTCTTTCCATAACAGCGAGACACCGGTTTTCTGCACGATGTCGAGGAAATTTTCACT
GTTAGATGCTTTTTTACTGTCGTACTCGGTGCGATTCATATTCGAGAACATGCACGGAACGGATATTGCGGTAGCGGTAC
CGCAGGAATGCATATTTTTAAACGAAATAACGCCGCCGGATTTGCTGGTAAAGGCATTGGTATCACGCGAATAACCGTTC
ATCGAGAAATTCTGGCTGCGTGCCGTTTCGCCAATCACCAGGAACATCAGCGTGGGTTTTTCGTGAGCGACGACGCGTTT
AGCATCATTCCCCAGCGTCTGGAAAGGCACTTTAGTCGTAAAGTACGTATCCTTAACATACTGGAAAGTGCTGTAAGCGT
AGTTCGCCGGGATGATCTCTTTATTCAATGTCGAGTTATTGCGGCCGACAGAGGCATAATCCTGATAATAAAGTGCGGCA
ACACCTGCAATCAAACTCAACGATGCCAGCACGGAGAGCAAACGGTAAGCAATGCCTTTATACCATTTTTCAGGATATTG
AATTTTTATTGAAAAAAGGAGGATGGCAGGAAGGATACCGGTAAAGACGAACCATATAATAATTGAGCCATTAAGATAGG
AATGCGCTTCCTGGGGGTTAGTTTCAATAATGTTTTGAATCATCGTTTGATCAAACATTACTTTATATTTTAGTGTCGAA
TAACTGACCAGTGAGCCAGTGATAAACAGTAAAGCAAAGAAAGGTTTCAGCAGAAAACGAACTGAGAAAGGCATAAAAAC
AACGTTAAGCGCCGCAACCAGAACAAAGGGAATAGAAATGACAAAACCAATTTTGACATGCTCTAAATGCGACAAAATCT
CGTAAAAATGCAGCAATATTGGCCAGTTAAGTAAAAACGCAAAGATCATTGCCAGAAGTAAAACCAGCGGAATAACTTTC
ACCCTGAAAAGTACAGGCAT

>CP021137.1:Enterobacter sp. DKU_NT_01 chromosome
TTAGCCACGGCATTCGCGGAACAAATCGCGGTCAGGATTATAGACGCTGGTGCTTACGTCCCACAGCCCCAAAATCGATG
AGAACAGGTTGTCGTGGGAATATGATTTTTTCGCCGCATTATTTTCAAGGCAAGACATGTTGATGTGTTTCCCGGCGATA
AAGCCCGGTGACATCCAGACCTGCATCGGAATATGCGTCTGCTGATCCGGTGCCAGTTTGTACGGCGTGCCGTGCAGATA
TAGCCCGCTTTCGCCCAATGATTCACCATGATCGGACACATAAAGCAGCACGGTGTTGTACTGATCGCTGTAATTTTTTA
GCTTTTCAATCATCTCAGCTAATACATAGTCTGTATAACGAAGGGTGTTGTCGTAGGTGTTGACCAATTGTTCCTGAGTA
CAGTTTTCGATATCGCTACGTGCACATTCGGGCATGAAGTGGCGATGCTCAGCCGGATAACGCAGGTAATAAGTCGGTCC
ATGGCTGCCAATGATATGGAAGGCGACAAGCTTATCACCTGGCATTTTGGCGATTTCATCATCAAGGTTTTCCAGCATCA
CCTCGTCATGGCACGTTTTGCCATCGCACAGTTTCGGGTTATCACTAGGCTTAATTTCGACAGTCGGGATGCGGCTACAT
ACGCCTTTACAACCGCCATCGTTCTCTTTCCATAACAGCGAGACACCGGTTTTCTGCACGATGTCGAGGAAATTTTCACT
GTTAGATGCTTTTTTACTGTCGTACTCGGTGCGATTCATATTCGAGAACATGCACGGAACGGATATTGCGGTAGCGGTAC
CGCAGGAATGCATATTTTTAAACGAAATAACGCCGCCGGATTTGCTGGTAAAGGCATTGGTATCACGCGAATAACCGTTC
ATCGAGAAATTCTGGCTGCGTGCCGTTTCGCCAATCACCAGGAACATCAGCGTGGGTTTTTCGTGAGCGACGACGCGTTT
AGCATCATTCCCCAGCGTCTGGAAAGGCACTTTAGTCGTAAAGTACGTATCCTTAACATACTGGAAAGTGCTGTAAGCGT
AGTTCGCCGGGATGATCTCTTTATTCAATGTCGAGTTATTGCGGCCGACAGAGGCATAATCCTGATAATAAAGTGCGGCA
ACACCTGCAATCAAACTCAACGATGCCAGCACGGAGAGCAAACGGTAAGCAATGCCTTTATACCATTTTTCAGGATATTG
AATTTTTATTGAAAAAAGGAGGATGGCAGGAAGGATACCGGTAAAGACGAACCATATAATAATTGAGCCATTAAGATAGG
AATGCGCTTCCTGGGGGTTAGTTTCAATAATGTTTTGAATCATCGTTTGATCAAACATTACTTTATATTTTAGTGTCGAA
TAACTGACCAGTGAGCCAGTGATAAACAGTAAAGCAAAGAAAGGTTTCAGCAGAAAACGAACTGAGAAAGGCATAAAAAC
AACGTTAAGCGCCGCAACCAGAACAAAGGGAATAGAAATGACAAAACCAATTTTGACATGCTCTAAATGCGACAAAATCT
CGTAAAAATGCAGCAATATTGGCCAGTTAAGTAAAAACGCAAAGATCATTGCCAGAAGTAAAACCAGCGGAATAACTTTC
ACCCTGAAAAGTACAGGCAT

>KY270852.1:E. cloacae plasmid pT5282-mphA 
ATGCCTGTACTTTTCAGGGTGAAAGTTATTCCGCTGGTTTTACTTCTGGCAATGATCTTTGCGTTTTTACTTAACTGGCC
AATATTGCTGCATTTTTACGAGATTTTGTCGCATTTAGAGCATGTCAAAATTGGTTTTGTCATTTCTATTCCCTTTGTTC
TGGTTGCGGCGCTTAACGTTGTTTTTATGCCTTTCTCAGTTCGTTTTCTGCTGAAACCTTTCTTTGCTTTACTGTTTATC
ACTGGCTCACTGGTCAGTTATTCGACACTAAAATATAAAGTAATGTTTGATCAAACGATGATTCAAAACATTATTGAAAC
TAACCCCCAGGAAGCGCATTCCTATCTTAATGGCTCAATTATTATATGGTTCGTCTTTACCGGTATCCTTCCTGCCATCC
TCCTTTTTTCAATAAAAATTCAATATCCTGAAAAATGGTATAAAGGCATTGCTTACCGTTTGCTCTCCGTGCTGGCATCG
TTGAGTTTGATTGCAGGTGTTGCCGCACTTTATTATCAGGATTATGCCTCTGTCGGCCGCAATAACTCGACATTGAATAA
AGAGATCATCCCGGCGAACTACGCTTACAGCACTTTCCAGTATGTTAAGGATACGTACTTTACGACTAAAGTGCCTTTCC
AGACGCTGGGGAATGATGCTAAACGCGTCGTCGCTCACGAAAAACCCACGCTGATGTTCCTGGTGATTGGCGAAACGGCA
CGCAGCCAGAATTTCTCGATGAACGGTTATTCGCGTGATACCAATGCCTTTACCAGCAAATCCGGCGGCGTTATTTCGTT
TAAAAATATGCATTCCTGCGGTACCGCTACCGCAATATCCGTTCCGTGCATGTTCTCGAATATGAATCGCACCGAGTACG
ACAGTAAAAAAGCATCTAACAGTGAAAATTTCCTCGACATCGTGCAGAAAACCGGTGTCTCGCTGTTATGGAAAGAGAAC
GATGGCGGTTGTAAAGGCGTATGTAGCCGCATCCCGACTGTCGAAATTAAGCCTAGTGATAACCCGAAACTGTGCGATGG
CAAAACGTGCCATGACGAGGTGATGCTGGAAAACCTTGATGATGAAATCGCCAAAATGCCAGGTGATAAGCTTGTCGCCT
TCCATATCATTGGCAGCCATGGACCGACTTATTACCTGCGTTATCCGGCTGAGCATCGCCACTTCATGCCCGAATGTGCA
CGTAGCGATATCGAAAACTGTACTCAGGAACAATTGGTCAACACCTACGACAACACCCTTCGTTATACAGACTATGTATT
AGCTGAGATGATTGAAAAGCTAAAAAATTACAGCGATCAGTACAACACCGTGCTGCTTTATGTGTCCGATCATGGTGAAT
CATTGGGCGAAAGCGGGCTATATCTGCACGGCACGCCGTACAAACTGGCACCGGATCAGCAGACGCATATTCCGATGCAG
GTCTGGATGTCACCGGGCTTTATCGCCGGGAAACACATCAACATGTCTTGCCTTGAAAATAATGCGGCGAAAAAATCATA
TTCCCACGACAACCTGTTCTCATCGATTTTGGGGCTGTGGGACGTAAGCACCAGCGTCTATAATCCTGACCGCGATTTGT
TCCGCGAATGCCGTGGCTAA

>CP017930.1:K. oxytoca plasmid pCAV1015-114 
TTAGCCACGGCATTCGCGGAACAAATCGCGGTCAGGATTATAGACGCTGGTGCTTACGTCCCACAGCCCCAAAATCGATG
AGAACAGGTTGTCGTGGGAATATGATTTTTTCGCCGCATTATTTTCAAGGCAAGACATGTTGATGTGTTTCCCGGCGATA
AAGCCCGGTGACATCCAGACCTGCATCGGAATATGCGTCTGCTGATCCGGTGCCAGTTTGTACGGCGTGCCGTGCAGATA
TAGCCCGCTTTCGCCCAATGATTCACCATGATCGGACACATAAAGCAGCACGGTGTTGTACTGATCGCTGTAATTTTTTA
GCTTTTCAATCATCTCAGCTAATACATAGTCTGTATAACGAAGGGTGTTGTCGTAGGTGTTGACCAATTGTTCCTGAGTA
CAGTTTTCGATATCGCTACGTGCACATTCGGGCATGAAGTGGCGATGCTCAGCCGGATAACGCAGGTAATAAGTCGGTCC
ATGGCTGCCAATGATATGGAAGGCGACAAGCTTATCACCTGGCATTTTGGCGATTTCATCATCAAGGTTTTCCAGCATCA
CCTCGTCATGGCACGTTTTGCCATCGCACAGTTTCGGGTTATCACTAGGCTTAATTTCGACAGTCGGGATGCGGCTACAT
ACGCCTTTACAACCGCCATCGTTCTCTTTCCATAACAGCGAGACACCGGTTTTCTGCACGATGTCGAGGAAATTTTCACT
GTTAGATGCTTTTTTACTGTCGTACTCGGTGCGATTCATATTCGAGAACATGCACGGAACGGATATTGCGGTAGCGGTAC
CGCAGGAATGCATATTTTTAAACGAAATAACGCCGCCGGATTTGCTGGTAAAGGCATTGGTATCACGCGAATAACCGTTC
ATCGAGAAATTCTGGCTGCGTGCCGTTTCGCCAATCACCAGGAACATCAGCGTGGGTTTTTCGTGAGCGACGACGCGTTT
AGCATCATTCCCCAGCGTCTGGAAAGGCACTTTAGTCGTAAAGTACGTATCCTTAACATACTGGAAAGTGCTGTAAGCGT
AGTTCGCCGGGATGATCTCTTTATTCAATGTCGAGTTATTGCGGCCGACAGAGGCATAATCCTGATAATAAAGTGCGGCA
ACACCTGCAATCAAACTCAACGATGCCAGCACGGAGAGCAAACGGTAAGCAATGCCTTTATACCATTTTTCAGGATATTG
AATTTTTATTGAAAAAAGGAGGATGGCAGGAAGGATACCGGTAAAGACGAACCATATAATAATTGAGCCATTAAGATAGG
AATGCGCTTCCTGGGGGTTAGTTTCAATAATGTTTTGAATCATCGTTTGATCAAACATTACTTTATATTTTAGTGTCGAA
TAACTGACCAGTGAGCCAGTGATAAACAGTAAAGCAAAGAAAGGTTTCAGCAGAAAACGAACTGAGAAAGGCATAAAAAC
AACGTTAAGCGCCGCAACCAGAACAAAGGGAATAGAAATGACAAAACCAATTTTGACATGCTCTAAATGCGACAAAATCT
CGTAAAAATGCAGCAATATTGGCCAGTTAAGTAAAAACGCAAAGATCATTGCCAGAAGTAAAACCAGCGGAATAACTTTC
ACCCTGAAAAGTACAGGCAT

>KX810825.1:S. Typhimurium MU1 plasmid pIMP4-SEM1 
ATGCCTGTACTTTTCAGGGTGAAAGTTATTCCGCTGGTTTTACTTCTGGCAATGATCTTTGCGTTTTTACTTAACTGGCC
AATATTGCTGCATTTTTACGAGATTTTGTCGCATTTAGAGCATGTCAAAATTGGTTTTGTCATTTCTATTCCCTTTGTTC
TGGTTGCGGCGCTTAACGTTGTTTTTATGCCTTTCTCAGTTCGTTTTCTGCTGAAACCTTTCTTTGCTTTACTGTTTATC
ACTGGCTCACTGGTCAGTTATTCGACACTAAAATATAAAGTAATGTTTGATCAAACGATGATTCAAAACATTATTGAAAC
TAACCCCCAGGAAGCGCATTCCTATCTTAATGGCTCAATTATTATATGGTTCGTCTTTACCGGTATCCTTCCTGCCATCC
TCCTTTTTTCAATAAAAATTCAATATCCTGAAAAATGGTATAAAGGCATTGCTTACCGTTTGCTCTCCGTGCTGGCATCG
TTGAGTTTGATTGCAGGTGTTGCCGCACTTTATTATCAGGATTATGCCTCTGTCGGCCGCAATAACTCGACATTGAATAA
AGAGATCATCCCGGCGAACTACGCTTACAGCACTTTCCAGTATGTTAAGGATACGTACTTTACGACTAAAGTGCCTTTCC
AGACGCTGGGGAATGATGCTAAACGCGTCGTCGCTCACGAAAAACCCACGCTGATGTTCCTGGTGATTGGCGAAACGGCA
CGCAGCCAGAATTTCTCGATGAACGGTTATTCGCGTGATACCAATGCCTTTACCAGCAAATCCGGCGGCGTTATTTCGTT
TAAAAATATGCATTCCTGCGGTACCGCTACCGCAATATCCGTTCCGTGCATGTTCTCGAATATGAATCGCACCGAGTACG
ACAGTAAAAAAGCATCTAACAGTGAAAATTTCCTCGACATCGTGCAGAAAACCGGTGTCTCGCTGTTATGGAAAGAGAAC
GATGGCGGTTGTAAAGGCGTATGTAGCCGCATCCCGACTGTCGAAATTAAGCCTAGTGATAACCCGAAACTGTGCGATGG
CAAAACGTGCCATGACGAGGTGATGCTGGAAAACCTTGATGATGAAATCGCCAAAATGCCAGGTGATAAGCTTGTCGCCT
TCCATATCATTGGCAGCCATGGACCGACTTATTACCTGCGTTATCCGGCTGAGCATCGCCACTTCATGCCCGAATGTGCA
CGTAGCGATATCGAAAACTGTACTCAGGAACAATTGGTCAACACCTACGACAACACCCTTCGTTATACAGACTATGTATT
AGCTGAGATGATTGAAAAGCTAAAAAATTACAGCGATCAGTACAACACCGTGCTGCTTTATGTGTCCGATCATGGTGAAT
CATTGGGCGAAAGCGGGCTATATCTGCACGGCACGCCGTACAAACTGGCACCGGATCAGCAGACGCATATTCCGATGCAG
GTCTGGATGTCACCGGGCTTTATCGCCGGGAAACACATCAACATGTCTTGCCTTGAAAATAATGCGGCGAAAAAATCATA
TTCCCACGACAACCTGTTCTCATCGATTTTGGGGCTGTGGGACGTAAGCACCAGCGTCTATAATCCTGACCGCGATTTGT
TCCGCGAATGCCGTGGCTAA

>CP017181.1:E. kobei DSM 13645 chromosome 
ATGCCTGTACTTTTCAGGGTGAAAGTTATTCCGCTGGTTTTACTTCTGGCAATGATCTTTGCGTTTTTACTTAACTGGCC
AATATTGCTGCATTTTTACGAGATTTTGTCGCATTTAGAGCATGTCAAAATTGGTTTTGTCATTTCTATTCCCTTTGTTC
TGGTTGCGGCGCTTAACGTTGTTTTTATGCCTTTCTCAGTTCGTTTTCTGCTGAAACCTTTCTTTGCTTTACTGTTTATC
ACTGGCTCACTGGTCAGTTATTCGACACTAAAATATAAAGTAATGTTTGATCAAACGATGATTCAAAACATTATTGAAAC
TAACCCCCAGGAAGCGCATTCCTATCTTAATGGCTCAATTATTATATGGTTCGTCTTTACCGGTATCCTTCCTGCCATCC
TCCTTTTTTCAATAAAAATTCAATATCCTGAAAAATGGTATAAAGGCATTGCTTACCGTTTGCTCTCCGTGCTGGCATCG
TTGAGTTTGATTGCAGGTGTTGCCGCACTTTATTATCAGGATTATGCCTCTGTCGGCCGCAATAACTCGACATTGAATAA
AGAGATCATCCCGGCGAACTACGCTTACAGCACTTTCCAGTATGTTAAGGATACGTACTTTACGACTAAAGTGCCTTTCC
AGACGCTGGGGAATGATGCTAAACGCGTCGTCGCTCACGAAAAACCCACGCTGATGTTCCTGGTGATTGGCGAAACGGCA
CGCAGCCAGAATTTCTCGATGAACGGTTATTCGCGTGATACCAATGCCTTTACCAGCAAATCCGGCGGCGTTATTTCGTT
TAAAAATATGCATTCCTGCGGTACCGCTACCGCAATATCCGTTCCGTGCATGTTCTCGAATATGAATCGCACCGAGTACG
ACAGTAAAAAAGCATCTAACAGTGAAAATTTCCTCGACATCGTGCAGAAAACCGGTGTCTCGCTGTTATGGAAAGAGAAC
GATGGCGGTTGTAAAGGCGTATGTAGCCGCATCCCGACTGTCGAAATTAAGCCTAGTGATAACCCGAAACTGTGCGATGG
CAAAACGTGCCATGACGAGGTGATGCTGGAAAACCTTGATGATGAAATCGCCAAAATGCCAGGTGATAAGCTTGTCGCCT
TCCATATCATTGGCAGCCATGGACCGACTTATTACCTGCGTTATCCGGCTGAGCATCGCCACTTCATGCCCGAATGTGCA
CGTAGCGATATCGAAAACTGTACTCAGGAACAATTGGTCAACACCTACGACAACACCCTTCGTTATACAGACTATGTATT
AGCTGAGATGATTGAAAAGCTAAAAAATTACAGCGATCAGTACAACACCGTGCTGCTTTATGTGTCCGATCATGGTGAAT
CATTGGGCGAAAGCGGGCTATATCTGCACGGCACGCCGTACAAACTGGCACCGGATCAGCAGACGCATATTCCGATGCAG
GTCTGGATGTCACCGGGCTTTATCGCCGGGAAACACATCAACATGTCTTGCCTTGAAAATAATGCGGCGAAAAAATCATA
TTCCCACGACAACCTGTTCTCATCGATTTTGGGGCTGTGGGACGTAAGCACCAGCGTCTATAATCCTGACCGCGATTTGT
TCCGCGAATGCCGTGGCTAA

>CP012599.1:S. Newport 0307-213 
ATGCCTGTACTTTTCAGGGTGAAAGTTATTCCGCTGGTTTTACTTCTGGCAATGATCTTTGCGTTTTTACTTAACTGGCC
AATATTGCTGCATTTTTACGAGATTTTGTCGCATTTAGAGCATGTCAAAATTGGTTTTGTCATTTCTATTCCCTTTGTTC
TGGTTGCGGCGCTTAACGTTGTTTTTATGCCTTTCTCAGTTCGTTTTCTGCTGAAACCTTTCTTTGCTTTACTGTTTATC
ACTGGCTCACTGGTCAGTTATTCGACACTAAAATATAAAGTAATGTTTGATCAAACGATGATTCAAAACATTATTGAAAC
TAACCCCCAGGAAGCGCATTCCTATCTTAATGGCTCAATTATTATATGGTTCGTCTTTACCGGTATCCTTCCTGCCATCC
TCCTTTTTTCAATAAAAATTCAATATCCTGAAAAATGGTATAAAGGCATTGCTTACCGTTTGCTCTCCGTGCTGGCATCG
TTGAGTTTGATTGCAGGTGTTGCCGCACTTTATTATCAGGATTATGCCTCTGTCGGCCGCAATAACTCGACATTGAATAA
AGAGATCATCCCGGCGAACTACGCTTACAGCACTTTCCAGTATGTTAAGGATACGTACTTTACGACTAAAGTGCCTTTCC
AGACGCTGGGGAATGATGCTAAACGCGTCGTCGCTCACGAAAAACCCACGCTGATGTTCCTGGTGATTGGCGAAACGGCA
CGCAGCCAGAATTTCTCGATGAACGGTTATTCGCGTGATACCAATGCCTTTACCAGCAAATCCGGCGGCGTTATTTCGTT
TAAAAATATGCATTCCTGCGGTACCGCTACCGCAATATCCGTTCCGTGCATGTTCTCGAATATGAATCGCACCGAGTACG
ACAGTAAAAAAGCATCTAACAGTGAAAATTTCCTCGACATCGTGCAGAAAACCGGTGTCTCGCTGTTATGGAAAGAGAAC
GATGGCGGTTGTAAAGGCGTATGTAGCCGCATCCCGACTGTCGAAATTAAGCCTAGTGATAACCCGAAACTGTGCGATGG
CAAAACGTGCCATGACGAGGTGATGCTGGAAAACCTTGATGATGAAATCGCCAAAATGCCAGGTGATAAGCTTGTCGCCT
TCCATATCATTGGCAGCCATGGACCGACTTATTACCTGCGTTATCCGGCTGAGCATCGCCACTTCATGCCCGAATGTGCA
CGTAGCGATATCGAAAACTGTACTCAGGAACAATTGGTCAACACCTACGACAACACCCTTCGTTATACAGACTATGTATT
AGCTGAGATGATTGAAAAGCTAAAAAATTACAGCGATCAGTACAACACCGTGCTGCTTTATGTGTCCGATCATGGTGAAT
CATTGGGCGAAAGCGGGCTATATCTGCACGGCACGCCGTACAAACTGGCACCGGATCAGCAGACGCATATTCCGATGCAG
GTCTGGATGTCACCGGGCTTTATCGCCGGGAAACACATCAACATGTCTTGCCTTGAAAATAATGCGGCGAAAAAATCATA
TTCCCACGACAACCTGTTCTCATCGATTTTGGGGCTGTGGGACGTAAGCACCAGCGTCTATAATCCTGACCGCGATTTGT
TCCGCGAATGCCGTGGCTAA

>CP016526.1:S. Heidelberg plasmid p09-036813-1A_261 
ATGCCTGTACTTTTCAGGGTGAAAGTTATTCCGCTGGTTTTACTTCTGGCAATGATCTTTGCGTTTTTACTTAACTGGCC
AATATTGCTGCATTTTTACGAGATTTTGTCGCATTTAGAGCATGTCAAAATTGGTTTTGTCATTTCTATTCCCTTTGTTC
TGGTTGCGGCGCTTAACGTTGTTTTTATGCCTTTCTCAGTTCGTTTTCTGCTGAAACCTTTCTTTGCTTTACTGTTTATC
ACTGGCTCACTGGTCAGTTATTCGACACTAAAATATAAAGTAATGTTTGATCAAACGATGATTCAAAACATTATTGAAAC
TAACCCCCAGGAAGCGCATTCCTATCTTAATGGCTCAATTATTATATGGTTCGTCTTTACCGGTATCCTTCCTGCCATCC
TCCTTTTTTCAATAAAAATTCAATATCCTGAAAAATGGTATAAAGGCATTGCTTACCGTTTGCTCTCCGTGCTGGCATCG
TTGAGTTTGATTGCAGGTGTTGCCGCACTTTATTATCAGGATTATGCCTCTGTCGGCCGCAATAACTCGACATTGAATAA
AGAGATCATCCCGGCGAACTACGCTTACAGCACTTTCCAGTATGTTAAGGATACGTACTTTACGACTAAAGTGCCTTTCC
AGACGCTGGGGAATGATGCTAAACGCGTCGTCGCTCACGAAAAACCCACGCTGATGTTCCTGGTGATTGGCGAAACGGCA
CGCAGCCAGAATTTCTCGATGAACGGTTATTCGCGTGATACCAATGCCTTTACCAGCAAATCCGGCGGCGTTATTTCGTT
TAAAAATATGCATTCCTGCGGTACCGCTACCGCAATATCCGTTCCGTGCATGTTCTCGAATATGAATCGCACCGAGTACG
ACAGTAAAAAAGCATCTAACAGTGAAAATTTCCTCGACATCGTGCAGAAAACCGGTGTCTCGCTGTTATGGAAAGAGAAC
GATGGCGGTTGTAAAGGCGTATGTAGCCGCATCCCGACTGTCGAAATTAAGCCTAGTGATAACCCGAAACTGTGCGATGG
CAAAACGTGCCATGACGAGGTGATGCTGGAAAACCTTGATGATGAAATCGCCAAAATGCCAGGTGATAAGCTTGTCGCCT
TCCATATCATTGGCAGCCATGGACCGACTTATTACCTGCGTTATCCGGCTGAGCATCGCCACTTCATGCCCGAATGTGCA
CGTAGCGATATCGAAAACTGTACTCAGGAACAATTGGTCAACACCTACGACAACACCCTTCGTTATACAGACTATGTATT
AGCTGAGATGATTGAAAAGCTAAAAAATTACAGCGATCAGTACAACACCGTGCTGCTTTATGTGTCCGATCATGGTGAAT
CATTGGGCGAAAGCGGGCTATATCTGCACGGCACGCCGTACAAACTGGCACCGGATCAGCAGACGCATATTCCGATGCAG
GTCTGGATGTCACCGGGCTTTATCGCCGGGAAACACATCAACATGTCTTGCCTTGAAAATAATGCGGCGAAAAAATCATA
TTCCCACGACAACCTGTTCTCATCGATTTTGGGGCTGTGGGACGTAAGCACCAGCGTCTATAATCCTGACCGCGATTTGT
TCCGCGAATGCCGTGGCTAA

>CP013215.1:K. pneumoniae H11 plasmid pH11 
ATGCCTGTACTTTTCAGGGTGAAAGTTATTCCGCTGGTTTTACTTCTGGCAATGATCTTTGCGTTTTTACTTAACTGGCC
AATATTGCTGCATTTTTACGAGATTTTGTCGCATTTAGAGCATGTCAAAATTGGTTTTGTCATTTCTATTCCCTTTGTTC
TGGTTGCGGCGCTTAACGTTGTTTTTATGCCTTTCTCAGTTCGTTTTCTGCTGAAACCTTTCTTTGCTTTACTGTTTATC
ACTGGCTCACTGGTCAGTTATTCGACACTAAAATATAAAGTAATGTTTGATCAAACGATGATTCAAAACATTATTGAAAC
TAACCCCCAGGAAGCGCATTCCTATCTTAATGGCTCAATTATTATATGGTTCGTCTTTACCGGTATCCTTCCTGCCATCC
TCCTTTTTTCAATAAAAATTCAATATCCTGAAAAATGGTATAAAGGCATTGCTTACCGTTTGCTCTCCGTGCTGGCATCG
TTGAGTTTGATTGCAGGTGTTGCCGCACTTTATTATCAGGATTATGCCTCTGTCGGCCGCAATAACTCGACATTGAATAA
AGAGATCATCCCGGCGAACTACGCTTACAGCACTTTCCAGTATGTTAAGGATACGTACTTTACGACTAAAGTGCCTTTCC
AGACGCTGGGGAATGATGCTAAACGCGTCGTCGCTCACGAAAAACCCACGCTGATGTTCCTGGTGATTGGCGAAACGGCA
CGCAGCCAGAATTTCTCGATGAACGGTTATTCGCGTGATACCAATGCCTTTACCAGCAAATCCGGCGGCGTTATTTCGTT
TAAAAATATGCATTCCTGCGGTACCGCTACCGCAATATCCGTTCCGTGCATGTTCTCGAATATGAATCGCACCGAGTACG
ACAGTAAAAAAGCATCTAACAGTGAAAATTTCCTCGACATCGTGCAGAAAACCGGTGTCTCGCTGTTATGGAAAGAGAAC
GATGGCGGTTGTAAAGGCGTATGTAGCCGCATCCCGACTGTCGAAATTAAGCCTAGTGATAACCCGAAACTGTGCGATGG
CAAAACGTGCCATGACGAGGTGATGCTGGAAAACCTTGATGATGAAATCGCCAAAATGCCAGGTGATAAGCTTGTCGCCT
TCCATATCATTGGCAGCCATGGACCGACTTATTACCTGCGTTATCCGGCTGAGCATCGCCACTTCATGCCCGAATGTGCA
CGTAGCGATATCGAAAACTGTACTCAGGAACAATTGGTCAACACCTACGACAACACCCTTCGTTATACAGACTATGTATT
AGCTGAGATGATTGAAAAGCTAAAAAATTACAGCGATCAGTACAACACCGTGCTGCTTTATGTGTCCGATCATGGTGAAT
CATTGGGCGAAAGCGGGCTATATCTGCACGGCACGCCGTACAAACTGGCACCGGATCAGCAGACGCATATTCCGATGCAG
GTCTGGATGTCACCGGGCTTTATCGCCGGGAAACACATCAACATGTCTTGCCTTGAAAATAATGCGGCGAAAAAATCATA
TTCCCACGACAACCTGTTCTCATCGATTTTGGGGCTGTGGGACGTAAGCACCAGCGTCTATAATCCTGACCGCGATTTGT
TCCGCGAATGCCGTGGCTAA

>CP012999.1:Enterobacter sp. E20 
ATGCCTGTACTTTTCAGGGTGAAAGTTATTCCGCTGGTTTTACTTCTGGCAATGATCTTTGCGTTTTTACTTAACTGGCC
AATATTGCTGCATTTTTACGAGATTTTGTCGCATTTAGAGCATGTCAAAATTGGTTTTGTCATTTCTATTCCCTTTGTTC
TGGTTGCGGCGCTTAACGTTGTTTTTATGCCTTTCTCAGTTCGTTTTCTGCTGAAACCTTTCTTTGCTTTACTGTTTATC
ACTGGCTCACTGGTCAGTTATTCGACACTAAAATATAAAGTAATGTTTGATCAAACGATGATTCAAAACATTATTGAAAC
TAACCCCCAGGAAGCGCATTCCTATCTTAATGGCTCAATTATTATATGGTTCGTCTTTACCGGTATCCTTCCTGCCATCC
TCCTTTTTTCAATAAAAATTCAATATCCTGAAAAATGGTATAAAGGCATTGCTTACCGTTTGCTCTCCGTGCTGGCATCG
TTGAGTTTGATTGCAGGTGTTGCCGCACTTTATTATCAGGATTATGCCTCTGTCGGCCGCAATAACTCGACATTGAATAA
AGAGATCATCCCGGCGAACTACGCTTACAGCACTTTCCAGTATGTTAAGGATACGTACTTTACGACTAAAGTGCCTTTCC
AGACGCTGGGGAATGATGCTAAACGCGTCGTCGCTCACGAAAAACCCACGCTGATGTTCCTGGTGATTGGCGAAACGGCA
CGCAGCCAGAATTTCTCGATGAACGGTTATTCGCGTGATACCAATGCCTTTACCAGCAAATCCGGCGGCGTTATTTCGTT
TAAAAATATGCATTCCTGCGGTACCGCTACCGCAATATCCGTTCCGTGCATGTTCTCGAATATGAATCGCACCGAGTACG
ACAGTAAAAAAGCATCTAACAGTGAAAATTTCCTCGACATCGTGCAGAAAACCGGTGTCTCGCTGTTATGGAAAGAGAAC
GATGGCGGTTGTAAAGGCGTATGTAGCCGCATCCCGACTGTCGAAATTAAGCCTAGTGATAACCCGAAACTGTGCGATGG
CAAAACGTGCCATGACGAGGTGATGCTGGAAAACCTTGATGATGAAATCGCCAAAATGCCAGGTGATAAGCTTGTCGCCT
TCCATATCATTGGCAGCCATGGACCGACTTATTACCTGCGTTATCCGGCTGAGCATCGCCACTTCATGCCCGAATGTGCA
CGTAGCGATATCGAAAACTGTACTCAGGAACAATTGGTCAACACCTACGACAACACCCTTCGTTATACAGACTATGTATT
AGCTGAGATGATTGAAAAGCTAAAAAATTACAGCGATCAGTACAACACCGTGCTGCTTTATGTGTCCGATCATGGTGAAT
CATTGGGCGAAAGCGGGCTATATCTGCACGGCACGCCGTACAAACTGGCACCGGATCAGCAGACGCATATTCCGATGCAG
GTCTGGATGTCACCGGGCTTTATCGCCGGGAAACACATCAACATGTCTTGCCTTGAAAATAATGCGGCGAAAAAATCATA
TTCCCACGACAACCTGTTCTCATCGATTTTGGGGCTGTGGGACGTAAGCACCAGCGTCTATAATCCTGACCGCGATTTGT
TCCGCGAATGCCGTGGCTAA

>LN555650.1:S. Infantis plasmid pRH-R27 
ATGCCTGTACTTTTCAGGGTGAAAGTTATTCCGCTGGTTTTACTTCTGGCAATGATCTTTGCGTTTTTACTTAACTGGCC
AATATTGCTGCATTTTTACGAGATTTTGTCGCATTTAGAGCATGTCAAAATTGGTTTTGTCATTTCTATTCCCTTTGTTC
TGGTTGCGGCGCTTAACGTTGTTTTTATGCCTTTCTCAGTTCGTTTTCTGCTGAAACCTTTCTTTGCTTTACTGTTTATC
ACTGGCTCACTGGTCAGTTATTCGACACTAAAATATAAAGTAATGTTTGATCAAACGATGATTCAAAACATTATTGAAAC
TAACCCCCAGGAAGCGCATTCCTATCTTAATGGCTCAATTATTATATGGTTCGTCTTTACCGGTATCCTTCCTGCCATCC
TCCTTTTTTCAATAAAAATTCAATATCCTGAAAAATGGTATAAAGGCATTGCTTACCGTTTGCTCTCCGTGCTGGCATCG
TTGAGTTTGATTGCAGGTGTTGCCGCACTTTATTATCAGGATTATGCCTCTGTCGGCCGCAATAACTCGACATTGAATAA
AGAGATCATCCCGGCGAACTACGCTTACAGCACTTTCCAGTATGTTAAGGATACGTACTTTACGACTAAAGTGCCTTTCC
AGACGCTGGGGAATGATGCTAAACGCGTCGTCGCTCACGAAAAACCCACGCTGATGTTCCTGGTGATTGGCGAAACGGCA
CGCAGCCAGAATTTCTCGATGAACGGTTATTCGCGTGATACCAATGCCTTTACCAGCAAATCCGGCGGCGTTATTTCGTT
TAAAAATATGCATTCCTGCGGTACCGCTACCGCAATATCCGTTCCGTGCATGTTCTCGAATATGAATCGCACCGAGTACG
ACAGTAAAAAAGCATCTAACAGTGAAAATTTCCTCGACATCGTGCAGAAAACCGGTGTCTCGCTGTTATGGAAAGAGAAC
GATGGCGGTTGTAAAGGCGTATGTAGCCGCATCCCGACTGTCGAAATTAAGCCTAGTGATAACCCGAAACTGTGCGATGG
CAAAACGTGCCATGACGAGGTGATGCTGGAAAACCTTGATGATGAAATCGCCAAAATGCCAGGTGATAAGCTTGTCGCCT
TCCATATCATTGGCAGCCATGGACCGACTTATTACCTGCGTTATCCGGCTGAGCATCGCCACTTCATGCCCGAATGTGCA
CGTAGCGATATCGAAAACTGTACTCAGGAACAATTGGTCAACACCTACGACAACACCCTTCGTTATACAGACTATGTATT
AGCTGAGATGATTGAAAAGCTAAAAAATTACAGCGATCAGTACAACACCGTGCTGCTTTATGTGTCCGATCATGGTGAAT
CATTGGGCGAAAGCGGGCTATATCTGCACGGCACGCCGTACAAACTGGCACCGGATCAGCAGACGCATATTCCGATGCAG
GTCTGGATGTCACCGGGCTTTATCGCCGGGAAACACATCAACATGTCTTGCCTTGAAAATAATGCGGCGAAAAAATCATA
TTCCCACGACAACCTGTTCTCATCGATTTTGGGGCTGTGGGACGTAAGCACCAGCGTCTATAATCCTGACCGCGATTTGT
TCCGCGAATGCCGTGGCTAA

>CP012170.1:E. steigerwaltii plasmid p34977-263.138kb 
ATGCCTGTACTTTTCAGGGTGAAAGTTATTCCGCTGGTTTTACTTCTGGCAATGATCTTTGCGTTTTTACTTAACTGGCC
AATATTGCTGCATTTTTACGAGATTTTGTCGCATTTAGAGCATGTCAAAATTGGTTTTGTCATTTCTATTCCCTTTGTTC
TGGTTGCGGCGCTTAACGTTGTTTTTATGCCTTTCTCAGTTCGTTTTCTGCTGAAACCTTTCTTTGCTTTACTGTTTATC
ACTGGCTCACTGGTCAGTTATTCGACACTAAAATATAAAGTAATGTTTGATCAAACGATGATTCAAAACATTATTGAAAC
TAACCCCCAGGAAGCGCATTCCTATCTTAATGGCTCAATTATTATATGGTTCGTCTTTACCGGTATCCTTCCTGCCATCC
TCCTTTTTTCAATAAAAATTCAATATCCTGAAAAATGGTATAAAGGCATTGCTTACCGTTTGCTCTCCGTGCTGGCATCG
TTGAGTTTGATTGCAGGTGTTGCCGCACTTTATTATCAGGATTATGCCTCTGTCGGCCGCAATAACTCGACATTGAATAA
AGAGATCATCCCGGCGAACTACGCTTACAGCACTTTCCAGTATGTTAAGGATACGTACTTTACGACTAAAGTGCCTTTCC
AGACGCTGGGGAATGATGCTAAACGCGTCGTCGCTCACGAAAAACCCACGCTGATGTTCCTGGTGATTGGCGAAACGGCA
CGCAGCCAGAATTTCTCGATGAACGGTTATTCGCGTGATACCAATGCCTTTACCAGCAAATCCGGCGGCGTTATTTCGTT
TAAAAATATGCATTCCTGCGGTACCGCTACCGCAATATCCGTTCCGTGCATGTTCTCGAATATGAATCGCACCGAGTACG
ACAGTAAAAAAGCATCTAACAGTGAAAATTTCCTCGACATCGTGCAGAAAACCGGTGTCTCGCTGTTATGGAAAGAGAAC
GATGGCGGTTGTAAAGGCGTATGTAGCCGCATCCCGACTGTCGAAATTAAGCCTAGTGATAACCCGAAACTGTGCGATGG
CAAAACGTGCCATGACGAGGTGATGCTGGAAAACCTTGATGATGAAATCGCCAAAATGCCAGGTGATAAGCTTGTCGCCT
TCCATATCATTGGCAGCCATGGACCGACTTATTACCTGCGTTATCCGGCTGAGCATCGCCACTTCATGCCCGAATGTGCA
CGTAGCGATATCGAAAACTGTACTCAGGAACAATTGGTCAACACCTACGACAACACCCTTCGTTATACAGACTATGTATT
AGCTGAGATGATTGAAAAGCTAAAAAATTACAGCGATCAGTACAACACCGTGCTGCTTTATGTGTCCGATCATGGTGAAT
CATTGGGCGAAAGCGGGCTATATCTGCACGGCACGCCGTACAAACTGGCACCGGATCAGCAGACGCATATTCCGATGCAG
GTCTGGATGTCACCGGGCTTTATCGCCGGGAAACACATCAACATGTCTTGCCTTGAAAATAATGCGGCGAAAAAATCATA
TTCCCACGACAACCTGTTCTCATCGATTTTGGGGCTGTGGGACGTAAGCACCAGCGTCTATAATCCTGACCGCGATTTGT
TCCGCGAATGCCGTGGCTAA

>CP011617.1:K. oxytoca plasmid pCAV1335-115 
ATGCCTGTACTTTTCAGGGTGAAAGTTATTCCGCTGGTTTTACTTCTGGCAATGATCTTTGCGTTTTTACTTAACTGGCC
AATATTGCTGCATTTTTACGAGATTTTGTCGCATTTAGAGCATGTCAAAATTGGTTTTGTCATTTCTATTCCCTTTGTTC
TGGTTGCGGCGCTTAACGTTGTTTTTATGCCTTTCTCAGTTCGTTTTCTGCTGAAACCTTTCTTTGCTTTACTGTTTATC
ACTGGCTCACTGGTCAGTTATTCGACACTAAAATATAAAGTAATGTTTGATCAAACGATGATTCAAAACATTATTGAAAC
TAACCCCCAGGAAGCGCATTCCTATCTTAATGGCTCAATTATTATATGGTTCGTCTTTACCGGTATCCTTCCTGCCATCC
TCCTTTTTTCAATAAAAATTCAATATCCTGAAAAATGGTATAAAGGCATTGCTTACCGTTTGCTCTCCGTGCTGGCATCG
TTGAGTTTGATTGCAGGTGTTGCCGCACTTTATTATCAGGATTATGCCTCTGTCGGCCGCAATAACTCGACATTGAATAA
AGAGATCATCCCGGCGAACTACGCTTACAGCACTTTCCAGTATGTTAAGGATACGTACTTTACGACTAAAGTGCCTTTCC
AGACGCTGGGGAATGATGCTAAACGCGTCGTCGCTCACGAAAAACCCACGCTGATGTTCCTGGTGATTGGCGAAACGGCA
CGCAGCCAGAATTTCTCGATGAACGGTTATTCGCGTGATACCAATGCCTTTACCAGCAAATCCGGCGGCGTTATTTCGTT
TAAAAATATGCATTCCTGCGGTACCGCTACCGCAATATCCGTTCCGTGCATGTTCTCGAATATGAATCGCACCGAGTACG
ACAGTAAAAAAGCATCTAACAGTGAAAATTTCCTCGACATCGTGCAGAAAACCGGTGTCTCGCTGTTATGGAAAGAGAAC
GATGGCGGTTGTAAAGGCGTATGTAGCCGCATCCCGACTGTCGAAATTAAGCCTAGTGATAACCCGAAACTGTGCGATGG
CAAAACGTGCCATGACGAGGTGATGCTGGAAAACCTTGATGATGAAATCGCCAAAATGCCAGGTGATAAGCTTGTCGCCT
TCCATATCATTGGCAGCCATGGACCGACTTATTACCTGCGTTATCCGGCTGAGCATCGCCACTTCATGCCCGAATGTGCA
CGTAGCGATATCGAAAACTGTACTCAGGAACAATTGGTCAACACCTACGACAACACCCTTCGTTATACAGACTATGTATT
AGCTGAGATGATTGAAAAGCTAAAAAATTACAGCGATCAGTACAACACCGTGCTGCTTTATGTGTCCGATCATGGTGAAT
CATTGGGCGAAAGCGGGCTATATCTGCACGGCACGCCGTACAAACTGGCACCGGATCAGCAGACGCATATTCCGATGCAG
GTCTGGATGTCACCGGGCTTTATCGCCGGGAAACACATCAACATGTCTTGCCTTGAAAATAATGCGGCGAAAAAATCATA
TTCCCACGACAACCTGTTCTCATCGATTTTGGGGCTGTGGGACGTAAGCACCAGCGTCTATAATCCTGACCGCGATTTGT
TCCGCGAATGCCGTGGCTAA

>CP011601.1:Phytobacter ursingii plasmid pCAV1151-296 
TTAGCCACGGCATTCGCGGAACAAATCGCGGTCAGGATTATAGACGCTGGTGCTTACGTCCCACAGCCCCAAAATCGATG
AGAACAGGTTGTCGTGGGAATATGATTTTTTCGCCGCATTATTTTCAAGGCAAGACATGTTGATGTGTTTCCCGGCGATA
AAGCCCGGTGACATCCAGACCTGCATCGGAATATGCGTCTGCTGATCCGGTGCCAGTTTGTACGGCGTGCCGTGCAGATA
TAGCCCGCTTTCGCCCAATGATTCACCATGATCGGACACATAAAGCAGCACGGTGTTGTACTGATCGCTGTAATTTTTTA
GCTTTTCAATCATCTCAGCTAATACATAGTCTGTATAACGAAGGGTGTTGTCGTAGGTGTTGACCAATTGTTCCTGAGTA
CAGTTTTCGATATCGCTACGTGCACATTCGGGCATGAAGTGGCGATGCTCAGCCGGATAACGCAGGTAATAAGTCGGTCC
ATGGCTGCCAATGATATGGAAGGCGACAAGCTTATCACCTGGCATTTTGGCGATTTCATCATCAAGGTTTTCCAGCATCA
CCTCGTCATGGCACGTTTTGCCATCGCACAGTTTCGGGTTATCACTAGGCTTAATTTCGACAGTCGGGATGCGGCTACAT
ACGCCTTTACAACCGCCATCGTTCTCTTTCCATAACAGCGAGACACCGGTTTTCTGCACGATGTCGAGGAAATTTTCACT
GTTAGATGCTTTTTTACTGTCGTACTCGGTGCGATTCATATTCGAGAACATGCACGGAACGGATATTGCGGTAGCGGTAC
CGCAGGAATGCATATTTTTAAACGAAATAACGCCGCCGGATTTGCTGGTAAAGGCATTGGTATCACGCGAATAACCGTTC
ATCGAGAAATTCTGGCTGCGTGCCGTTTCGCCAATCACCAGGAACATCAGCGTGGGTTTTTCGTGAGCGACGACGCGTTT
AGCATCATTCCCCAGCGTCTGGAAAGGCACTTTAGTCGTAAAGTACGTATCCTTAACATACTGGAAAGTGCTGTAAGCGT
AGTTCGCCGGGATGATCTCTTTATTCAATGTCGAGTTATTGCGGCCGACAGAGGCATAATCCTGATAATAAAGTGCGGCA
ACACCTGCAATCAAACTCAACGATGCCAGCACGGAGAGCAAACGGTAAGCAATGCCTTTATACCATTTTTCAGGATATTG
AATTTTTATTGAAAAAAGGAGGATGGCAGGAAGGATACCGGTAAAGACGAACCATATAATAATTGAGCCATTAAGATAGG
AATGCGCTTCCTGGGGGTTAGTTTCAATAATGTTTTGAATCATCGTTTGATCAAACATTACTTTATATTTTAGTGTCGAA
TAACTGACCAGTGAGCCAGTGATAAACAGTAAAGCAAAGAAAGGTTTCAGCAGAAAACGAACTGAGAAAGGCATAAAAAC
AACGTTAAGCGCCGCAACCAGAACAAAGGGAATAGAAATGACAAAACCAATTTTGACATGCTCTAAATGCGACAAAATCT
CGTAAAAATGCAGCAATATTGGCCAGTTAAGTAAAAACGCAAAGATCATTGCCAGAAGTAAAACCAGCGGAATAACTTTC
ACCCTGAAAAGTACAGGCAT

>CP011596.1:K. oxytoca plasmid pCAV1099-114 
ATGCCTGTACTTTTCAGGGTGAAAGTTATTCCGCTGGTTTTACTTCTGGCAATGATCTTTGCGTTTTTACTTAACTGGCC
AATATTGCTGCATTTTTACGAGATTTTGTCGCATTTAGAGCATGTCAAAATTGGTTTTGTCATTTCTATTCCCTTTGTTC
TGGTTGCGGCGCTTAACGTTGTTTTTATGCCTTTCTCAGTTCGTTTTCTGCTGAAACCTTTCTTTGCTTTACTGTTTATC
ACTGGCTCACTGGTCAGTTATTCGACACTAAAATATAAAGTAATGTTTGATCAAACGATGATTCAAAACATTATTGAAAC
TAACCCCCAGGAAGCGCATTCCTATCTTAATGGCTCAATTATTATATGGTTCGTCTTTACCGGTATCCTTCCTGCCATCC
TCCTTTTTTCAATAAAAATTCAATATCCTGAAAAATGGTATAAAGGCATTGCTTACCGTTTGCTCTCCGTGCTGGCATCG
TTGAGTTTGATTGCAGGTGTTGCCGCACTTTATTATCAGGATTATGCCTCTGTCGGCCGCAATAACTCGACATTGAATAA
AGAGATCATCCCGGCGAACTACGCTTACAGCACTTTCCAGTATGTTAAGGATACGTACTTTACGACTAAAGTGCCTTTCC
AGACGCTGGGGAATGATGCTAAACGCGTCGTCGCTCACGAAAAACCCACGCTGATGTTCCTGGTGATTGGCGAAACGGCA
CGCAGCCAGAATTTCTCGATGAACGGTTATTCGCGTGATACCAATGCCTTTACCAGCAAATCCGGCGGCGTTATTTCGTT
TAAAAATATGCATTCCTGCGGTACCGCTACCGCAATATCCGTTCCGTGCATGTTCTCGAATATGAATCGCACCGAGTACG
ACAGTAAAAAAGCATCTAACAGTGAAAATTTCCTCGACATCGTGCAGAAAACCGGTGTCTCGCTGTTATGGAAAGAGAAC
GATGGCGGTTGTAAAGGCGTATGTAGCCGCATCCCGACTGTCGAAATTAAGCCTAGTGATAACCCGAAACTGTGCGATGG
CAAAACGTGCCATGACGAGGTGATGCTGGAAAACCTTGATGATGAAATCGCCAAAATGCCAGGTGATAAGCTTGTCGCCT
TCCATATCATTGGCAGCCATGGACCGACTTATTACCTGCGTTATCCGGCTGAGCATCGCCACTTCATGCCCGAATGTGCA
CGTAGCGATATCGAAAACTGTACTCAGGAACAATTGGTCAACACCTACGACAACACCCTTCGTTATACAGACTATGTATT
AGCTGAGATGATTGAAAAGCTAAAAAATTACAGCGATCAGTACAACACCGTGCTGCTTTATGTGTCCGATCATGGTGAAT
CATTGGGCGAAAGCGGGCTATATCTGCACGGCACGCCGTACAAACTGGCACCGGATCAGCAGACGCATATTCCGATGCAG
GTCTGGATGTCACCGGGCTTTATCGCCGGGAAACACATCAACATGTCTTGCCTTGAAAATAATGCGGCGAAAAAATCATA
TTCCCACGACAACCTGTTCTCATCGATTTTGGGGCTGTGGGACGTAAGCACCAGCGTCTATAATCCTGACCGCGATTTGT
TCCGCGAATGCCGTGGCTAA

>CP008899.1:E. cloacae plasmid pENT-8a4 
ATGCCTGTACTTTTCAGGGTGAAAGTTATTCCGCTGGTTTTACTTCTGGCAATGATCTTTGCGTTTTTACTTAACTGGCC
AATATTGCTGCATTTTTACGAGATTTTGTCGCATTTAGAGCATGTCAAAATTGGTTTTGTCATTTCTATTCCCTTTGTTC
TGGTTGCGGCGCTTAACGTTGTTTTTATGCCTTTCTCAGTTCGTTTTCTGCTGAAACCTTTCTTTGCTTTACTGTTTATC
ACTGGCTCACTGGTCAGTTATTCGACACTAAAATATAAAGTAATGTTTGATCAAACGATGATTCAAAACATTATTGAAAC
TAACCCCCAGGAAGCGCATTCCTATCTTAATGGCTCAATTATTATATGGTTCGTCTTTACCGGTATCCTTCCTGCCATCC
TCCTTTTTTCAATAAAAATTCAATATCCTGAAAAATGGTATAAAGGCATTGCTTACCGTTTGCTCTCCGTGCTGGCATCG
TTGAGTTTGATTGCAGGTGTTGCCGCACTTTATTATCAGGATTATGCCTCTGTCGGCCGCAATAACTCGACATTGAATAA
AGAGATCATCCCGGCGAACTACGCTTACAGCACTTTCCAGTATGTTAAGGATACGTACTTTACGACTAAAGTGCCTTTCC
AGACGCTGGGGAATGATGCTAAACGCGTCGTCGCTCACGAAAAACCCACGCTGATGTTCCTGGTGATTGGCGAAACGGCA
CGCAGCCAGAATTTCTCGATGAACGGTTATTCGCGTGATACCAATGCCTTTACCAGCAAATCCGGCGGCGTTATTTCGTT
TAAAAATATGCATTCCTGCGGTACCGCTACCGCAATATCCGTTCCGTGCATGTTCTCGAATATGAATCGCACCGAGTACG
ACAGTAAAAAAGCATCTAACAGTGAAAATTTCCTCGACATCGTGCAGAAAACCGGTGTCTCGCTGTTATGGAAAGAGAAC
GATGGCGGTTGTAAAGGCGTATGTAGCCGCATCCCGACTGTCGAAATTAAGCCTAGTGATAACCCGAAACTGTGCGATGG
CAAAACGTGCCATGACGAGGTGATGCTGGAAAACCTTGATGATGAAATCGCCAAAATGCCAGGTGATAAGCTTGTCGCCT
TCCATATCATTGGCAGCCATGGACCGACTTATTACCTGCGTTATCCGGCTGAGCATCGCCACTTCATGCCCGAATGTGCA
CGTAGCGATATCGAAAACTGTACTCAGGAACAATTGGTCAACACCTACGACAACACCCTTCGTTATACAGACTATGTATT
AGCTGAGATGATTGAAAAGCTAAAAAATTACAGCGATCAGTACAACACCGTGCTGCTTTATGTGTCCGATCATGGTGAAT
CATTGGGCGAAAGCGGGCTATATCTGCACGGCACGCCGTACAAACTGGCACCGGATCAGCAGACGCATATTCCGATGCAG
GTCTGGATGTCACCGGGCTTTATCGCCGGGAAACACATCAACATGTCTTGCCTTGAAAATAATGCGGCGAAAAAATCATA
TTCCCACGACAACCTGTTCTCATCGATTTTGGGGCTGTGGGACGTAAGCACCAGCGTCTATAATCCTGACCGCGATTTGT
TCCGCGAATGCCGTGGCTAA

>CP006057.1:S. Cubana str. CFSAN002050 plasmid 
ATGCCTGTACTTTTCAGGGTGAAAGTTATTCCGCTGGTTTTACTTCTGGCAATGATCTTTGCGTTTTTACTTAACTGGCC
AATATTGCTGCATTTTTACGAGATTTTGTCGCATTTAGAGCATGTCAAAATTGGTTTTGTCATTTCTATTCCCTTTGTTC
TGGTTGCGGCGCTTAACGTTGTTTTTATGCCTTTCTCAGTTCGTTTTCTGCTGAAACCTTTCTTTGCTTTACTGTTTATC
ACTGGCTCACTGGTCAGTTATTCGACACTAAAATATAAAGTAATGTTTGATCAAACGATGATTCAAAACATTATTGAAAC
TAACCCCCAGGAAGCGCATTCCTATCTTAATGGCTCAATTATTATATGGTTCGTCTTTACCGGTATCCTTCCTGCCATCC
TCCTTTTTTCAATAAAAATTCAATATCCTGAAAAATGGTATAAAGGCATTGCTTACCGTTTGCTCTCCGTGCTGGCATCG
TTGAGTTTGATTGCAGGTGTTGCCGCACTTTATTATCAGGATTATGCCTCTGTCGGCCGCAATAACTCGACATTGAATAA
AGAGATCATCCCGGCGAACTACGCTTACAGCACTTTCCAGTATGTTAAGGATACGTACTTTACGACTAAAGTGCCTTTCC
AGACGCTGGGGAATGATGCTAAACGCGTCGTCGCTCACGAAAAACCCACGCTGATGTTCCTGGTGATTGGCGAAACGGCA
CGCAGCCAGAATTTCTCGATGAACGGTTATTCGCGTGATACCAATGCCTTTACCAGCAAATCCGGCGGCGTTATTTCGTT
TAAAAATATGCATTCCTGCGGTACCGCTACCGCAATATCCGTTCCGTGCATGTTCTCGAATATGAATCGCACCGAGTACG
ACAGTAAAAAAGCATCTAACAGTGAAAATTTCCTCGACATCGTGCAGAAAACCGGTGTCTCGCTGTTATGGAAAGAGAAC
GATGGCGGTTGTAAAGGCGTATGTAGCCGCATCCCGACTGTCGAAATTAAGCCTAGTGATAACCCGAAACTGTGCGATGG
CAAAACGTGCCATGACGAGGTGATGCTGGAAAACCTTGATGATGAAATCGCCAAAATGCCAGGTGATAAGCTTGTCGCCT
TCCATATCATTGGCAGCCATGGACCGACTTATTACCTGCGTTATCCGGCTGAGCATCGCCACTTCATGCCCGAATGTGCA
CGTAGCGATATCGAAAACTGTACTCAGGAACAATTGGTCAACACCTACGACAACACCCTTCGTTATACAGACTATGTATT
AGCTGAGATGATTGAAAAGCTAAAAAATTACAGCGATCAGTACAACACCGTGCTGCTTTATGTGTCCGATCATGGTGAAT
CATTGGGCGAAAGCGGGCTATATCTGCACGGCACGCCGTACAAACTGGCACCGGATCAGCAGACGCATATTCCGATGCAG
GTCTGGATGTCACCGGGCTTTATCGCCGGGAAACACATCAACATGTCTTGCCTTGAAAATAATGCGGCGAAAAAATCATA
TTCCCACGACAACCTGTTCTCATCGATTTTGGGGCTGTGGGACGTAAGCACCAGCGTCTATAATCCTGACCGCGATTTGT
TCCGCGAATGCCGTGGCTAA

>EU855788.1:E. cloacae plasmid pEC-IMPQ 
TTAGCCACGGCATTCGCGGAACAAATCGCGGTCAGGATTATAGACGCTGGTGCTTACGTCCCACAGCCCCAAAATCGATG
AGAACAGGTTGTCGTGGGAATATGATTTTTTCGCCGCATTATTTTCAAGGCAAGACATGTTGATGTGTTTCCCGGCGATA
AAGCCCGGTGACATCCAGACCTGCATCGGAATATGCGTCTGCTGATCCGGTGCCAGTTTGTACGGCGTGCCGTGCAGATA
TAGCCCGCTTTCGCCCAATGATTCACCATGATCGGACACATAAAGCAGCACGGTGTTGTACTGATCGCTGTAATTTTTTA
GCTTTTCAATCATCTCAGCTAATACATAGTCTGTATAACGAAGGGTGTTGTCGTAGGTGTTGACCAATTGTTCCTGAGTA
CAGTTTTCGATATCGCTACGTGCACATTCGGGCATGAAGTGGCGATGCTCAGCCGGATAACGCAGGTAATAAGTCGGTCC
ATGGCTGCCAATGATATGGAAGGCGACAAGCTTATCACCTGGCATTTTGGCGATTTCATCATCAAGGTTTTCCAGCATCA
CCTCGTCATGGCACGTTTTGCCATCGCACAGTTTCGGGTTATCACTAGGCTTAATTTCGACAGTCGGGATGCGGCTACAT
ACGCCTTTACAACCGCCATCGTTCTCTTTCCATAACAGCGAGACACCGGTTTTCTGCACGATGTCGAGGAAATTTTCACT
GTTAGATGCTTTTTTACTGTCGTACTCGGTGCGATTCATATTCGAGAACATGCACGGAACGGATATTGCGGTAGCGGTAC
CGCAGGAATGCATATTTTTAAACGAAATAACGCCGCCGGATTTGCTGGTAAAGGCATTGGTATCACGCGAATAACCGTTC
ATCGAGAAATTCTGGCTGCGTGCCGTTTCGCCAATCACCAGGAACATCAGCGTGGGTTTTTCGTGAGCGACGACGCGTTT
AGCATCATTCCCCAGCGTCTGGAAAGGCACTTTAGTCGTAAAGTACGTATCCTTAACATACTGGAAAGTGCTGTAAGCGT
AGTTCGCCGGGATGATCTCTTTATTCAATGTCGAGTTATTGCGGCCGACAGAGGCATAATCCTGATAATAAAGTGCGGCA
ACACCTGCAATCAAACTCAACGATGCCAGCACGGAGAGCAAACGGTAAGCAATGCCTTTATACCATTTTTCAGGATATTG
AATTTTTATTGAAAAAAGGAGGATGGCAGGAAGGATACCGGTAAAGACGAACCATATAATAATTGAGCCATTAAGATAGG
AATGCGCTTCCTGGGGGTTAGTTTCAATAATGTTTTGAATCATCGTTTGATCAAACATTACTTTATATTTTAGTGTCGAA
TAACTGACCAGTGAGCCAGTGATAAACAGTAAAGCAAAGAAAGGTTTCAGCAGAAAACGAACTGAGAAAGGCATAAAAAC
AACGTTAAGCGCCGCAACCAGAACAAAGGGAATAGAAATGACAAAACCAATTTTGACATGCTCTAAATGCGACAAAATCT
CGTAAAAATGCAGCAATATTGGCCAGTTAAGTAAAAACGCAAAGATCATTGCCAGAAGTAAAACCAGCGGAATAACTTTC
ACCCTGAAAAGTACAGGCAT

>EU855787.1:E. cloacae plasmid pEC-IMP 
TTAGCCACGGCATTCGCGGAACAAATCGCGGTCAGGATTATAGACGCTGGTGCTTACGTCCCACAGCCCCAAAATCGATG
AGAACAGGTTGTCGTGGGAATATGATTTTTTCGCCGCATTATTTTCAAGGCAAGACATGTTGATGTGTTTCCCGGCGATA
AAGCCCGGTGACATCCAGACCTGCATCGGAATATGCGTCTGCTGATCCGGTGCCAGTTTGTACGGCGTGCCGTGCAGATA
TAGCCCGCTTTCGCCCAATGATTCACCATGATCGGACACATAAAGCAGCACGGTGTTGTACTGATCGCTGTAATTTTTTA
GCTTTTCAATCATCTCAGCTAATACATAGTCTGTATAACGAAGGGTGTTGTCGTAGGTGTTGACCAATTGTTCCTGAGTA
CAGTTTTCGATATCGCTACGTGCACATTCGGGCATGAAGTGGCGATGCTCAGCCGGATAACGCAGGTAATAAGTCGGTCC
ATGGCTGCCAATGATATGGAAGGCGACAAGCTTATCACCTGGCATTTTGGCGATTTCATCATCAAGGTTTTCCAGCATCA
CCTCGTCATGGCACGTTTTGCCATCGCACAGTTTCGGGTTATCACTAGGCTTAATTTCGACAGTCGGGATGCGGCTACAT
ACGCCTTTACAACCGCCATCGTTCTCTTTCCATAACAGCGAGACACCGGTTTTCTGCACGATGTCGAGGAAATTTTCACT
GTTAGATGCTTTTTTACTGTCGTACTCGGTGCGATTCATATTCGAGAACATGCACGGAACGGATATTGCGGTAGCGGTAC
CGCAGGAATGCATATTTTTAAACGAAATAACGCCGCCGGATTTGCTGGTAAAGGCATTGGTATCACGCGAATAACCGTTC
ATCGAGAAATTCTGGCTGCGTGCCGTTTCGCCAATCACCAGGAACATCAGCGTGGGTTTTTCGTGAGCGACGACGCGTTT
AGCATCATTCCCCAGCGTCTGGAAAGGCACTTTAGTCGTAAAGTACGTATCCTTAACATACTGGAAAGTGCTGTAAGCGT
AGTTCGCCGGGATGATCTCTTTATTCAATGTCGAGTTATTGCGGCCGACAGAGGCATAATCCTGATAATAAAGTGCGGCA
ACACCTGCAATCAAACTCAACGATGCCAGCACGGAGAGCAAACGGTAAGCAATGCCTTTATACCATTTTTCAGGATATTG
AATTTTTATTGAAAAAAGGAGGATGGCAGGAAGGATACCGGTAAAGACGAACCATATAATAATTGAGCCATTAAGATAGG
AATGCGCTTCCTGGGGGTTAGTTTCAATAATGTTTTGAATCATCGTTTGATCAAACATTACTTTATATTTTAGTGTCGAA
TAACTGACCAGTGAGCCAGTGATAAACAGTAAAGCAAAGAAAGGTTTCAGCAGAAAACGAACTGAGAAAGGCATAAAAAC
AACGTTAAGCGCCGCAACCAGAACAAAGGGAATAGAAATGACAAAACCAATTTTGACATGCTCTAAATGCGACAAAATCT
CGTAAAAATGCAGCAATATTGGCCAGTTAAGTAAAAACGCAAAGATCATTGCCAGAAGTAAAACCAGCGGAATAACTTTC
ACCCTGAAAAGTACAGGCAT

>EF382672.1:K. pneumoniae NK29 plasmid pK29 
TTAGCCACGGCATTCGCGGAACAAATCGCGGTCAGGATTATAGACGCTGGTGCTTACGTCCCACAGCCCCAAAATCGATG
AGAACAGGTTGTCGTGGGAATATGATTTTTTCGCCGCATTATTTTCAAGGCAAGACATGTTGATGTGTTTCCCGGCGATA
AAGCCCGGTGACATCCAGACCTGCATCGGAATATGCGTCTGCTGATCCGGTGCCAGTTTGTACGGCGTGCCGTGCAGATA
TAGCCCGCTTTCGCCCAATGATTCACCATGATCGGACACATAAAGCAGCACGGTGTTGTACTGATCGCTGTAATTTTTTA
GCTTTTCAATCATCTCAGCTAATACATAGTCTGTATAACGAAGGGTGTTGTCGTAGGTGTTGACCAATTGTTCCTGAGTA
CAGTTTTCGATATCGCTACGTGCACATTCGGGCATGAAGTGGCGATGCTCAGCCGGATAACGCAGGTAATAAGTCGGTCC
ATGGCTGCCAATGATATGGAAGGCGACAAGCTTATCACCTGGCATTTTGGCGATTTCATCATCAAGGTTTTCCAGCATCA
CCTCGTCATGGCACGTTTTGCCATCGCACAGTTTCGGGTTATCACTAGGCTTAATTTCGACAGTCGGGATGCGGCTACAT
ACGCCTTTACAACCGCCATCGTTCTCTTTCCATAACAGCGAGACACCGGTTTTCTGCACGATGTCGAGGAAATTTTCACT
GTTAGATGCTTTTTTACTGTCGTACTCGGTGCGATTCATATTCGAGAACATGCACGGAACGGATATTGCGGTAGCGGTAC
CGCAGGAATGCATATTTTTAAACGAAATAACGCCGCCGGATTTGCTGGTAAAGGCATTGGTATCACGCGAATAACCGTTC
ATCGAGAAATTCTGGCTGCGTGCCGTTTCGCCAATCACCAGGAACATCAGCGTGGGTTTTTCGTGAGCGACGACGCGTTT
AGCATCATTCCCCAGCGTCTGGAAAGGCACTTTAGTCGTAAAGTACGTATCCTTAACATACTGGAAAGTGCTGTAAGCGT
AGTTCGCCGGGATGATCTCTTTATTCAATGTCGAGTTATTGCGGCCGACAGAGGCATAATCCTGATAATAAAGTGCGGCA
ACACCTGCAATCAAACTCAACGATGCCAGCACGGAGAGCAAACGGTAAGCAATGCCTTTATACCATTTTTCAGGATATTG
AATTTTTATTGAAAAAAGGAGGATGGCAGGAAGGATACCGGTAAAGACGAACCATATAATAATTGAGCCATTAAGATAGG
AATGCGCTTCCTGGGGGTTAGTTTCAATAATGTTTTGAATCATCGTTTGATCAAACATTACTTTATATTTTAGTGTCGAA
TAACTGACCAGTGAGCCAGTGATAAACAGTAAAGCAAAGAAAGGTTTCAGCAGAAAACGAACTGAGAAAGGCATAAAAAC
AACGTTAAGCGCCGCAACCAGAACAAAGGGAATAGAAATGACAAAACCAATTTTGACATGCTCTAAATGCGACAAAATCT
CGTAAAAATGCAGCAATATTGGCCAGTTAAGTAAAAACGCAAAGATCATTGCCAGAAGTAAAACCAGCGGAATAACTTTC
ACCCTGAAAAGTACAGGCAT

>CP038659.1:C. freundii plasmid p680_1 
AGCCACGGCATTCGCGGAACAAATCGCGGTCAGGATTATAGACGCTGGTGCTTACGTCCCACAGCCCCAAAATCGATGAG
AACAGGTTGTCGTGGGAATATGATTTTTTCGCCGCATTATTTTCAAGGCAAGACATGTTGATGTGTTTCCCGGCGATAAA
GCCCGGTGACATCCAGACCTGCATCGGAATATGCGTCTGCTGATCCGGTGCCAGTTTGTACGGCGTGCCGTGCAGATATA
GCCCGCTTTCGCCCAATGATTCACCATGATCGGACACATAAAGCAGCACGGTGTTGTACTGATCGCTGTAATTTTTTAGC
TTTTCAATCATCTCAGCTAATACATAGTCTGTATAACGAAGGGTGTTGTCGTAGGTGTTGACCAATTGTTCCTGAGTACA
GTTTTCGATATCGCTACGTGCACATTCGGGCATGAAGTGGCGATGCTCAGCCGGATAACGCAGGTAATAAGTCGGTCCAT
GGCTGCCAATGATATGGAAGGCGACAAGCTTATCACCTGGCATTTTGGCGATTTCATCATCAAGGTTTTCCAGCATCACC
TCGTCATGGCACGTTTTGCCATCGCACAGTTTCGGGTTATCACTAGGCTTAATTTCGACAGTCGGGATGCGGCTACATAC
GCCTTTACAACCGCCATCGTTCTCTTTCCATAACAGCGAGACACCGGTTTTCTGCACGATGTCGAGGAAATTTTCACTGT
TAGATGCTTTTTTACTGTCGTACTCGGTGCGATTCATATTCGAGAACATGCACGGAACGGATATTGCGGTAGCGGTACCG
CAGGAATGCATATTTTTAAACGAAATAACGCCGCCGGATTTGCTGGTAAAGGCATTGGTATCACGCGAATAACCGTTCAT
CGAGAAATTCTGGCTGCGTGCCGTTTCGCCAATCACCAGGAACATCAGCGTGGGTTTTTCGTGAGCGACGACGCGTTTAG
CATCATTCCCCAGCGTCTGGAAAGGCACTTTAGTCGTAAAGTACGTATCCTTAACATACTGGAAAGTGCTGTAAGCGTAG
TTCGCCGGGATGATCTCTTTATTCAATGTCGAGTTATTGCGGCCGACAGAGGCATAATCCTGATAATAAAGTGCGGCAAC
ACCTGCAATCAAACTCAACGATGCCAGCACGGAGAGCAAACGGTAAGCAATGCCTTTATACCATTTTTCAGGATATTGAA
TTTTTATTGAAAAAAGGAGGATGGCAGGAAGGATACCGGTAAAGACGAACCATATAATAATTGAGCCATTAAGATAGGAA
TGCGCTTCCTGGGGGTTAGTTTCAATAATGTTTTGAATCATCGTTTGATCAAACATTACTTTATATTTTAGTGTCGAATA
ACTGACCAGTGAGCCAGTGATAAACAGTAAAGCAAAGAAAGGTTTCAGCAGAAAACGAACTGAGAAAGGCATAAAAACAA
CGTTAAGCGCCGCAACCAGAACAAAGGGAATAGAAATGACAAAACCAATTTTGACATGCTCTAAATGCGACAAAATCTCG
TAAAAATGCAGCAATATTGGCCAGTTAAGTAAAAACGCAAAGATCATTGCCAGAAGTAAAACCAGCGGAATAACTTTCAC
CCTGAAAAGTACAGGCAT

>CP038657.1:C. freundii plasmid p565_1 
ATGCCTGTACTTTTCAGGGTGAAAGTTATTCCGCTGGTTTTACTTCTGGCAATGATCTTTGCGTTTTTACTTAACTGGCC
AATATTGCTGCATTTTTACGAGATTTTGTCGCATTTAGAGCATGTCAAAATTGGTTTTGTCATTTCTATTCCCTTTGTTC
TGGTTGCGGCGCTTAACGTTGTTTTTATGCCTTTCTCAGTTCGTTTTCTGCTGAAACCTTTCTTTGCTTTACTGTTTATC
ACTGGCTCACTGGTCAGTTATTCGACACTAAAATATAAAGTAATGTTTGATCAAACGATGATTCAAAACATTATTGAAAC
TAACCCCCAGGAAGCGCATTCCTATCTTAATGGCTCAATTATTATATGGTTCGTCTTTACCGGTATCCTTCCTGCCATCC
TCCTTTTTTCAATAAAAATTCAATATCCTGAAAAATGGTATAAAGGCATTGCTTACCGTTTGCTCTCCGTGCTGGCATCG
TTGAGTTTGATTGCAGGTGTTGCCGCACTTTATTATCAGGATTATGCCTCTGTCGGCCGCAATAACTCGACATTGAATAA
AGAGATCATCCCGGCGAACTACGCTTACAGCACTTTCCAGTATGTTAAGGATACGTACTTTACGACTAAAGTGCCTTTCC
AGACGCTGGGGAATGATGCTAAACGCGTCGTCGCTCACGAAAAACCCACGCTGATGTTCCTGGTGATTGGCGAAACGGCA
CGCAGCCAGAATTTCTCGATGAACGGTTATTCGCGTGATACCAATGCCTTTACCAGCAAATCCGGCGGCGTTATTTCGTT
TAAAAATATGCATTCCTGCGGTACCGCTACCGCAATATCCGTTCCGTGCATGTTCTCGAATATGAATCGCACCGAGTACG
ACAGTAAAAAAGCATCTAACAGTGAAAATTTCCTCGACATCGTGCAGAAAACCGGTGTCTCGCTGTTATGGAAAGAGAAC
GATGGCGGTTGTAAAGGCGTATGTAGCCGCATCCCGACTGTCGAAATTAAGCCTAGTGATAACCCGAAACTGTGCGATGG
CAAAACGTGCCATGACGAGGTGATGCTGGAAAACCTTGATGATGAAATCGCCAAAATGCCAGGTGATAAGCTTGTCGCCT
TCCATATCATTGGCAGCCATGGACCGACTTATTACCTGCGTTATCCGGCTGAGCATCGCCACTTCATGCCCGAATGTGCA
CGTAGCGATATCGAAAACTGTACTCAGGAACAATTGGTCAACACCTACGACAACACCCTTCGTTATACAGACTATGTATT
AGCTGAGATGATTGAAAAGCTAAAAAATTACAGCGATCAGTACAACACCGTGCTGCTTTATGTGTCCGATCATGGTGAAT
CATTGGGCGAAAGCGGGCTATATCTGCACGGCACGCCGTACAAACTGGCACCGGATCAGCAGACGCATATTCCGATGCAG
GTCTGGATGTCACCGGGCTTTATCGCCGGGAAACACATCAACATGTCTTGCCTTGAAAATAATGCGGCGAAAAAATCATA
TTCCCACGACAACCTGTTCTCATCGATTTTGGGGCTGTGGGACGTAAGCACCAGCGTCTATAATCCTGACCGCGATTTGT
TCCGCGAATGCCGTGGCT

>CP038654.1:C. freundii plasmid p154_1 
ATGCCTGTACTTTTCAGGGTGAAAGTTATTCCGCTGGTTTTACTTCTGGCAATGATCTTTGCGTTTTTACTTAACTGGCC
AATATTGCTGCATTTTTACGAGATTTTGTCGCATTTAGAGCATGTCAAAATTGGTTTTGTCATTTCTATTCCCTTTGTTC
TGGTTGCGGCGCTTAACGTTGTTTTTATGCCTTTCTCAGTTCGTTTTCTGCTGAAACCTTTCTTTGCTTTACTGTTTATC
ACTGGCTCACTGGTCAGTTATTCGACACTAAAATATAAAGTAATGTTTGATCAAACGATGATTCAAAACATTATTGAAAC
TAACCCCCAGGAAGCGCATTCCTATCTTAATGGCTCAATTATTATATGGTTCGTCTTTACCGGTATCCTTCCTGCCATCC
TCCTTTTTTCAATAAAAATTCAATATCCTGAAAAATGGTATAAAGGCATTGCTTACCGTTTGCTCTCCGTGCTGGCATCG
TTGAGTTTGATTGCAGGTGTTGCCGCACTTTATTATCAGGATTATGCCTCTGTCGGCCGCAATAACTCGACATTGAATAA
AGAGATCATCCCGGCGAACTACGCTTACAGCACTTTCCAGTATGTTAAGGATACGTACTTTACGACTAAAGTGCCTTTCC
AGACGCTGGGGAATGATGCTAAACGCGTCGTCGCTCACGAAAAACCCACGCTGATGTTCCTGGTGATTGGCGAAACGGCA
CGCAGCCAGAATTTCTCGATGAACGGTTATTCGCGTGATACCAATGCCTTTACCAGCAAATCCGGCGGCGTTATTTCGTT
TAAAAATATGCATTCCTGCGGTACCGCTACCGCAATATCCGTTCCGTGCATGTTCTCGAATATGAATCGCACCGAGTACG
ACAGTAAAAAAGCATCTAACAGTGAAAATTTCCTCGACATCGTGCAGAAAACCGGTGTCTCGCTGTTATGGAAAGAGAAC
GATGGCGGTTGTAAAGGCGTATGTAGCCGCATCCCGACTGTCGAAATTAAGCCTAGTGATAACCCGAAACTGTGCGATGG
CAAAACGTGCCATGACGAGGTGATGCTGGAAAACCTTGATGATGAAATCGCCAAAATGCCAGGTGATAAGCTTGTCGCCT
TCCATATCATTGGCAGCCATGGACCGACTTATTACCTGCGTTATCCGGCTGAGCATCGCCACTTCATGCCCGAATGTGCA
CGTAGCGATATCGAAAACTGTACTCAGGAACAATTGGTCAACACCTACGACAACACCCTTCGTTATACAGACTATGTATT
AGCTGAGATGATTGAAAAGCTAAAAAATTACAGCGATCAGTACAACACCGTGCTGCTTTATGTGTCCGATCATGGTGAAT
CATTGGGCGAAAGCGGGCTATATCTGCACGGCACGCCGTACAAACTGGCACCGGATCAGCAGACGCATATTCCGATGCAG
GTCTGGATGTCACCGGGCTTTATCGCCGGGAAACACATCAACATGTCTTGCCTTGAAAATAATGCGGCGAAAAAATCATA
TTCCCACGACAACCTGTTCTCATCGATTTTGGGGCTGTGGGACGTAAGCACCAGCGTCTATAATCCTGACCGCGATTTGT
TCCGCGAATGCCGTGGCT

>CP041734.1:E. steigerwaltii ME-1 plasmid pME-1a 
AGCCACGGCATTCGCGGAACAAATCGCGGTCAGGATTATAGACGCTGGTGCTTACGTCCCACAGCCCCAAAATCGATGAG
AACAGGTTGTCGTGGGAATATGATTTTTTCGCCGCATTATTTTCAAGGCAAGACATGTTGATGTGTTTCCCGGCGATAAA
GCCCGGTGACATCCAGACCTGCATCGGAATATGCGTCTGCTGATCCGGTGCCAGTTTGTACGGCGTGCCGTGCAGATATA
GCCCGCTTTCGCCCAATGATTCACCATGATCGGACACATAAAGCAGCACGGTGTTGTACTGATCGCTGTAATTTTTTAGC
TTTTCAATCATCTCAGCTAATACATAGTCTGTATAACGAAGGGTGTTGTCGTAGGTGTTGACCAATTGTTCCTGAGTACA
GTTTTCGATATCGCTACGTGCACATTCGGGCATGAAGTGGCGATGCTCAGCCGGATAACGCAGGTAATAAGTCGGTCCAT
GGCTGCCAATGATATGGAAGGCGACAAGCTTATCACCTGGCATTTTGGCGATTTCATCATCAAGGTTTTCCAGCATCACC
TCGTCATGGCACGTTTTGCCATCGCACAGTTTCGGGTTATCACTAGGCTTAATTTCGACAGTCGGGATGCGGCTACATAC
GCCTTTACAACCGCCATCGTTCTCTTTCCATAACAGCGAGACACCGGTTTTCTGCACGATGTCGAGGAAATTTTCACTGT
TAGATGCTTTTTTACTGTCGTACTCGGTGCGATTCATATTCGAGAACATGCACGGAACGGATATTGCGGTAGCGGTACCG
CAGGAATGCATATTTTTAAACGAAATAACGCCGCCGGATTTGCTGGTAAAGGCATTGGTATCACGCGAATAACCGTTCAT
CGAGAAATTCTGGCTGCGTGCCGTTTCGCCAATCACCAGGAACATCAGCGTGGGTTTTTCGTGAGCGACGACGCGTTTAG
CATCATTCCCCAGCGTCTGGAAAGGCACTTTAGTCGTAAAGTACGTATCCTTAACATACTGGAAAGTGCTGTAAGCGTAG
TTCGCCGGGATGATCTCTTTATTCAATGTCGAGTTATTGCGGCCGACAGAGGCATAATCCTGATAATAAAGTGCGGCAAC
ACCTGCAATCAAACTCAACGATGCCAGCACGGAGAGCAAACGGTAAGCAATGCCTTTATACCATTTTTCAGGATATTGAA
TTTTTATTGAAAAAAGGAGGATGGCAGGAAGGATACCGGTAAAGACGAACCATATAATAATTGAGCCATTAAGATAGGAA
TGCGCTTCCTGGGGGTTAGTTTCAATAATGTTTTGAATCATCGTTTGATCAAACATTACTTTATATTTTAGTGTCGAATA
ACTGACCAGTGAGCCAGTGATAAACAGTAAAGCAAAGAAAGGTTTCAGCAGAAAACGAACTGAGAAAGGCATAAAAACAA
CGTTAAGCGCCGCAACCAGAACAAAGGGAATAGAAATGACAAAACCAATTTTGACATGCTCTAAATGCGACAAAATCTCG
TAAAAATGCAGCAATATTGGCCAGTTAAGTAAAAACGCAAAGATCATTGCCAGAAGTAAAACCAGCGGAATAACTTTCAC
CCTGAAAAGTACAGGCAT

>MN164032.1:1-1618 E.  xiangfangensis plasmid p MCR-9.2 
ATGCCTGTACTTTTCAGGGTGAAAGTTATTCCGCTGGTTTTACTTCTGGCAATGATCTTTGCGTTTTTACTTAACTGGCC
AATATTGCTGCATTTTTACGAGATTTTGTCGCATTTAGAGCATGTCAAAATTGGTTTTGTCATTTCTATTCCCTTTGTTC
TGGTTGCGGCGCTTAACGTTGTTTTTATGCCTTTCTCAGTTCGTTTTCTGCTGAAACCTTTCTTTGCTTTACTGTTTATC
ACTGGCTCACTGGTCAGTTATTCGACACTAAAATATAAAGTAATGTTTGATCAAACGATGATTCAAAACATTATTGAAAC
TAACCCCCAGGAAGCGCATTCCTATCTTAATGGCTCAATTATTATATGGTTCGTCTTTACCGGTATCCTTCCTGCCATCC
TCCTTTTTTCAATAAAAATTCAATATCCTGAAAAATGGTATAAAGGCATTGCTTACCGTTTGCTCTCCGTGCTGGCATCG
TTGAGTTTGATTGCAGGTGTTGCCGCACTTTATTATCAGGATTATGCCTCTGTCGGCCGCAATAACTCGACATTGAATAA
AGAGATCATCCCGGCGAACTACGCTTACAGCACTTTCCAGTATGTTAAGGATACGTACTTTACGACTAAAGTGCCTTTCC
AGACGCTGGGGAATGATGCTAAACGCGTCGTCGCTCACGAAAAACCCACGCTGATGTTCCTGGTGATTGGCGAAACGGCA
CGCAGCCAGAATTTCTCGATGAACGGTTATTCGCGTGATACCAATGCCTTTACCAGCAAATCCGGCGGCGTTATTTCGTT
TAAAAATATGCATTCCTGCGGTACCGCTACCGCAATATCCGTTCCGTGCATGTTCTCGAATATGAATCGCACCGAGTACG
ACAGTAAAAAAGCATCTAACAGTGAAAATTTCCTCGACATCGTGCAGAAAACCGGTGTCTCGCTGTTATGGAAAGAGAAC
GATGGCGGTTGTAAAGGCGTATGTAGCCGCATCCCGACTGTCGAAATTAAGCCTAGTGATAACCCGAAACTGTGCGATGG
CAAAACGTGCCATGACGAGGTGATGCTGGAAAACCTTGATGATGAAATCGCCAAAATGCCAGGTGATAAGCTTGTCGCCT
TCCATATCATTGGCAGCCATGGACCGACTTATTACCTGCGTTATCCGGCTGAGCATCGCCACTTCATGCCCGAATGTGCA
CGTAGCGATATCGAAAACTGTACTCAGGAACAATTGGTCAACACCTACGACAACACCCTTCGTTATACAGACTATGTATT
AGCTGAGATGATTGAAAAGCTAAAAAATTACAGCGATCAGTACAACACCGTGCTGCTTTATGTGTCCGATCATGGTGAAT
CATTGGGCGAAAGCGGGCTATATCTGCACGGCACGCCGTACAAACTGGCACCGGATCAGCAGACGCATATTCCGATGCAG
GTCTGGATGTCACCGGGCTTTATCGCCGGGAAACACATCAACATGTCTTGCCTTGAAAATAATGCGGCGAAAAAATCATA
TTCCCACGACAACCTGTTCTCATCGATTTTGGGGCTGTGGGACGTAAGCACCAGCGTCTATAATCCTGACCGCGATTTGT
TCCGCGAATGCCGTGGCT

>CP031724.1:E. hormaechei WCHEH020038 plasmid pCTXM9_020038 
AGCCACGGCATTCGCGGAACAAATCGCGGTCAGGATTATAGACGCTGGTGCTTACGTCCCACAGCCCCAAAATCGATGAG
AACAGGTTGTCGTGGGAATATGATTTTTTCGCCGCATTATTTTCAAGGCAAGACATGTTGATGTGTTTCCCGGCGATAAA
GCCCGGTGACATCCAGACCTGCATCGGAATATGCGTCTGCTGATCCGGTGCCAGTTTGTACGGCGTGCCGTGCAGATATA
GCCCGCTTTCGCCCAATGATTCACCATGATCGGACACATAAAGCAGCACGGTGTTGTACTGATCGCTGTAATTTTTTAGC
TTTTCAATCATCTCAGCTAATACATAGTCTGTATAACGAAGGGTGTTGTCGTAGGTGTTGACCAATTGTTCCTGAGTACA
GTTTTCGATATCGCTACGTGCACATTCGGGCATGAAGTGGCGATGCTCAGCCGGATAACGCAGGTAATAAGTCGGTCCAT
GGCTGCCAATGATATGGAAGGCGACAAGCTTATCACCTGGCATTTTGGCGATTTCATCATCAAGGTTTTCCAGCATCACC
TCGTCATGGCACGTTTTGCCATCGCACAGTTTCGGGTTATCACTAGGCTTAATTTCGACAGTCGGGATGCGGCTACATAC
GCCTTTACAACCGCCATCGTTCTCTTTCCATAACAGCGAGACACCGGTTTTCTGCACGATGTCGAGGAAATTTTCACTGT
TAGATGCTTTTTTACTGTCGTACTCGGTGCGATTCATATTCGAGAACATGCACGGAACGGATATTGCGGTAGCGGTACCG
CAGGAATGCATATTTTTAAACGAAATAACGCCGCCGGATTTGCTGGTAAAGGCATTGGTATCACGCGAATAACCGTTCAT
CGAGAAATTCTGGCTGCGTGCCGTTTCGCCAATCACCAGGAACATCAGCGTGGGTTTTTCGTGAGCGACGACGCGTTTAG
CATCATTCCCCAGCGTCTGGAAAGGCACTTTAGTCGTAAAGTACGTATCCTTAACATACTGGAAAGTGCTGTAAGCGTAG
TTCGCCGGGATGATCTCTTTATTCAATGTCGAGTTATTGCGGCCGACAGAGGCATAATCCTGATAATAAAGTGCGGCAAC
ACCTGCAATCAAACTCAACGATGCCAGCACGGAGAGCAAACGGTAAGCAATGCCTTTATACCATTTTTCAGGATATTGAA
TTTTTATTGAAAAAAGGAGGATGGCAGGAAGGATACCGGTAAAGACGAACCATATAATAATTGAGCCATTAAGATAGGAA
TGCGCTTCCTGGGGGTTAGTTTCAATAATGTTTTGAATCATCGTTTGATCAAACATTACTTTATATTTTAGTGTCGAATA
ACTGACCAGTGAGCCAGTGATAAACAGTAAAGCAAAGAAAGGTTTCAGCAGAAAACGAACTGAGAAAGGCATAAAAACAA
CGTTAAGCGCCGCAACCAGAACAAAGGGAATAGAAATGACAAAACCAATTTTGACATGCTCTAAATGCGACAAAATCTCG
TAAAAATGCAGCAATATTGGCCAGTTAAGTAAAAACGCAAAGATCATTGCCAGAAGTAAAACCAGCGGAATAACTTTCAC
CCTGAAAAGTACAGGCAT

>LT991958.1:E. cloacae complex plasmid pC45-VIM4
AGCCACGGCATTCGCGGAACAAATCGCGGTCAGGATTATAGACGCTGGTGCTTACGTCCCACAGCCCCAAAATCGATGAG
AACAGGTTGTCGTGGGAATATGATTTTTTCGCCGCATTATTTTCAAGGCAAGACATGTTGATGTGTTTCCCGGCGATAAA
GCCCGGTGACATCCAGACCTGCATCGGAATATGCGTCTGCTGATCCGGTGCCAGTTTGTACGGCGTGCCGTGCAGATATA
GCCCGCTTTCGCCCAATGATTCACCATGATCGGACACATAAAGCAGCACGGTGTTGTACTGATCGCTGTAATTTTTTAGC
TTTTCAATCATCTCAGCTAATACATAGTCTGTATAACGAAGGGTGTTGTCGTAGGTGTTGACCAATTGTTCCTGAGTACA
GTTTTCGATATCGCTACGTGCACATTCGGGCATGAAGTGGCGATGCTCAGCCGGATAACGCAGGTAATAAGTCGGTCCAT
GGCTGCCAATGATATGGAAGGCGACAAGCTTATCACCTGGCATTTTGGCGATTTCATCATCAAGGTTTTCCAGCATCACC
TCGTCATGGCACGTTTTGCCATCGCACAGTTTCGGGTTATCACTAGGCTTAATTTCGACAGTCGGGATGCGGCTACATAC
GCCTTTACAACCGCCATCGTTCTCTTTCCATAACAGCGAGACACCGGTTTTCTGCACGATGTCGAGGAAATTTTCACTGT
TAGATGCTTTTTTACTGTCGTACTCGGTGCGATTCATATTCGAGAACATGCACGGAACGGATATTGCGGTAGCGGTACCG
CAGGAATGCATATTTTTAAACGAAATAACGCCGCCGGATTTGCTGGTAAAGGCATTGGTATCACGCGAATAACCGTTCAT
CGAGAAATTCTGGCTGCGTGCCGTTTCGCCAATCACCAGGAACATCAGCGTGGGTTTTTCGTGAGCGACGACGCGTTTAG
CATCATTCCCCAGCGTCTGGAAAGGCACTTTAGTCGTAAAGTACGTATCCTTAACATACTGGAAAGTGCTGTAAGCGTAG
TTCGCCGGGATGATCTCTTTATTCAATGTCGAGTTATTGCGGCCGACAGAGGCATAATCCTGATAATAAAGTGCGGCAAC
ACCTGCAATCAAACTCAACGATGCCAGCACGGAGAGCAAACGGTAAGCAATGCCTTTATACCATTTTTCAGGATATTGAA
TTTTTATTGAAAAAAGGAGGATGGCAGGAAGGATACCGGTAAAGACGAACCATATAATAATTGAGCCATTAAGATAGGAA
TGCGCTTCCTGGGGGTTAGTTTCAATAATGTTTTGAATCATCGTTTGATCAAACATTACTTTATATTTTAGTGTCGAATA
ACTGACCAGTGAGCCAGTGATAAACAGTAAAGCAAAGAAAGGTTTCAGCAGAAAACGAACTGAGAAAGGCATAAAAACAA
CGTTAAGCGCCGCAACCAGAACAAAGGGAATAGAAATGACAAAACCAATTTTGACATGCTCTAAATGCGACAAAATCTCG
TAAAAATGCAGCAATATTGGCCAGTTAAGTAAAAACGCAAAGATCATTGCCAGAAGTAAAACCAGCGGAATAACTTTCAC
CCTGAAAAGTACAGGCAT

>KX710093.1:L. adecarboxylata plasmid pP10164-2 
AGCCACGGCATTCGCGGAACAAATCGCGGTCAGGATTATAGACGCTGGTGCTTACGTCCCACAGCCCCAAAATCGATGAG
AACAGGTTGTCGTGGGAATATGATTTTTTCGCCGCATTATTTTCAAGGCAAGACATGTTGATGTGTTTCCCGGCGATAAA
GCCCGGTGACATCCAGACCTGCATCGGAATATGCGTCTGCTGATCCGGTGCCAGTTTGTACGGCGTGCCGTGCAGATATA
GCCCGCTTTCGCCCAATGATTCACCATGATCGGACACATAAAGCAGCACGGTGTTGTACTGATCGCTGTAATTTTTTAGC
TTTTCAATCATCTCAGCTAATACATAGTCTGTATAACGAAGGGTGTTGTCGTAGGTGTTGACCAATTGTTCCTGAGTACA
GTTTTCGATATCGCTACGTGCACATTCGGGCATGAAGTGGCGATGCTCAGCCGGATAACGCAGGTAATAAGTCGGTCCAT
GGCTGCCAATGATATGGAAGGCGACAAGCTTATCACCTGGCATTTTGGCGATTTCATCATCAAGGTTTTCCAGCATCACC
TCGTCATGGCACGTTTTGCCATCGCACAGTTTCGGGTTATCACTAGGCTTAATTTCGACAGTCGGGATGCGGCTACATAC
GCCTTTACAACCGCCATCGTTCTCTTTCCATAACAGCGAGACACCGGTTTTCTGCACGATGTCGAGGAAATTTTCACTGT
TAGATGCTTTTTTACTGTCGTACTCGGTGCGATTCATATTCGAGAACATGCACGGAACGGATATTGCGGTAGCGGTACCG
CAGGAATGCATATTTTTAAACGAAATAACGCCGCCGGATTTGCTGGTAAAGGCATTGGTATCACGCGAATAACCGTTCAT
CGAGAAATTCTGGCTGCGTGCCGTTTCGCCAATCACCAGGAACATCAGCGTGGGTTTTTCGTGAGCGACGACGCGTTTAG
CATCATTCCCCAGCGTCTGGAAAGGCACTTTAGTCGTAAAGTACGTATCCTTAACATACTGGAAAGTGCTGTAAGCGTAG
TTCGCCGGGATGATCTCTTTATTCAATGTCGAGTTATTGCGGCCGACAGAGGCATAATCCTGATAATAAAGTGCGGCAAC
ACCTGCAATCAAACTCAACGATGCCAGCACGGAGAGCAAACGGTAAGCAATGCCTTTATACCATTTTTCAGGATATTGAA
TTTTTATTGAAAAAAGGAGGATGGCAGGAAGGATACCGGTAAAGACGAACCATATAATAATTGAGCCATTAAGATAGGAA
TGCGCTTCCTGGGGGTTAGTTTCAATAATGTTTTGAATCATCGTTTGATCAAACATTACTTTATATTTTAGTGTCGAATA
ACTGACCAGTGAGCCAGTGATAAACAGTAAAGCAAAGAAAGGTTTCAGCAGAAAACGAACTGAGAAAGGCATAAAAACAA
CGTTAAGCGCCGCAACCAGAACAAAGGGAATAGAAATGACAAAACCAATTTTGACATGCTCTAAATGCGACAAAATCTCG
TAAAAATGCAGCAATATTGGCCAGTTAAGTAAAAACGCAAAGATCATTGCCAGAAGTAAAACCAGCGGAATAACTTTCAC
CCTGAAAAGTACAGGCAT

>KP975077.1:E. cloacae plasmid pMRVIM0813 
ATGCCTGTACTTTTCAGGGTGAAAGTTATTCCGCTGGTTTTACTTCTGGCAATGATCTTTGCGTTTTTACTTAACTGGCC
AATATTGCTGCATTTTTACGAGATTTTGTCGCATTTAGAGCATGTCAAAATTGGTTTTGTCATTTCTATTCCCTTTGTTC
TGGTTGCGGCGCTTAACGTTGTTTTTATGCCTTTCTCAGTTCGTTTTCTGCTGAAACCTTTCTTTGCTTTACTGTTTATC
ACTGGCTCACTGGTCAGTTATTCGACACTAAAATATAAAGTAATGTTTGATCAAACGATGATTCAAAACATTATTGAAAC
TAACCCCCAGGAAGCGCATTCCTATCTTAATGGCTCAATTATTATATGGTTCGTCTTTACCGGTATCCTTCCTGCCATCC
TCCTTTTTTCAATAAAAATTCAATATCCTGAAAAATGGTATAAAGGCATTGCTTACCGTTTGCTCTCCGTGCTGGCATCG
TTGAGTTTGATTGCAGGTGTTGCCGCACTTTATTATCAGGATTATGCCTCTGTCGGCCGCAATAACTCGACATTGAATAA
AGAGATCATCCCGGCGAACTACGCTTACAGCACTTTCCAGTATGTTAAGGATACGTACTTTACGACTAAAGTGCCTTTCC
AGACGCTGGGGAATGATGCTAAACGCGTCGTCGCTCACGAAAAACCCACGCTGATGTTCCTGGTGATTGGCGAAACGGCA
CGCAGCCAGAATTTCTCGATGAACGGTTATTCGCGTGATACCAATGCCTTTACCAGCAAATCCGGCGGCGTTATTTCGTT
TAAAAATATGCATTCCTGCGGTACCGCTACCGCAATATCCGTTCCGTGCATGTTCTCGAATATGAATCGCACCGAGTACG
ACAGTAAAAAAGCATCTAACAGTGAAAATTTCCTCGACATCGTGCAGAAAACCGGTGTCTCGCTGTTATGGAAAGAGAAC
GATGGCGGTTGTAAAGGCGTATGTAGCCGCATCCCGACTGTCGAAATTAAGCCTAGTGATAACCCGAAACTGTGCGATGG
CAAAACGTGCCATGACGAGGTGATGCTGGAAAACCTTGATGATGAAATCGCCAAAATGCCAGGTGATAAGCTTGTCGCCT
TCCATATCATTGGCAGCCATGGACCGACTTATTACCTGCGTTATCCGGCTGAGCATCGCCACTTCATGCCCGAATGTGCA
CGTAGCGATATCGAAAACTGTACTCAGGAACAATTGGTCAACACCTACGACAACACCCTTCGTTATACAGACTATGTATT
AGCTGAGATGATTGAAAAGCTAAAAAATTACAGCGATCAGTACAACACCGTGCTGCTTTATGTGTCCGATCATGGTGAAT
CATTGGGCGAAAGCGGGCTATATCTGCACGGCACGCCGTACAAACTGGCACCGGATCAGCAGACGCATATTCCGATGCAG
GTCTGGATGTCACCGGGCTTTATCGCCGGGAAACACATCAACATGTCTTGCCTTGAAAATAATGCGGCGAAAAAATCATA
TTCCCACGACAACCTGTTCTCATCGATTTTGGGGCTGTGGGACGTAAGCACCAGCGTCTATAATCCTGACCGCGATTTGT
TCCGCGAATGCCGTGGCT

>CP042616.1:E. coli plasmid pNCYU-26-73-1 
TTAGCCACGGCATTCGCGGAACAAATCGCGGTCAGGATTATAGACGCTGGTGCTTACGTCCCACAGCCCCAAAATCGATG
AGAACAGGTTGTCGTGGGAATATGATTTTTTCGCCGCATTATTTTCAAGGCAAGACATGTTGATGTGTTTCCCGGCGATA
AAGCCCGGTGACATCCAGACCTGCATCGGAATATGCGTCTGCTGATCCGGTGCCAGTTTGTACGGCGTGCCGTGCAGATA
TAGCCCGCTTTCGCCCAATGATTCACCATGATCGGACACATAAAGCAGCACGGTGTTGTACTGATCGCTGTAATTTTTTA
GCTTTTCAATCATCTCAGCTAATACATAGTCTGTATAACGAAGGGTGTTGTCGTAGGTGTTGACCAATTGTTCCTGAGTA
CAGTTTTCGATATCGCTACGTGCACATTCGGGCATGAAGTGGCGATGCTCAGCCGGATAACGCAGGTAATAAGTCGGTCC
ATGGCTGCCAATGATATGGAAGGCGACAAGCTTATCACCTGGCATTTTGGCGATTTCATCATCAAGGTTTTCCAGCATCA
CCTCGTCATGGCACGTTTTGCCATCGCACAGTTTCGGGTTATCACTAGGCTTAATTTCGACAGTCGGGATGCGGCTACAT
ACGCCTTTACAACCGCCATCGTTCTCTTTCCATAACAGCGAGACACCGGTTTTCTGCACGATGTCGAGGAAATTTTCACT
GTTAGATGCTTTTTTACTGTCGTACTCGGTGCGATTCATATTCGAGAACATGCACGGAACGGATATTGCGGTAGCGGTAC
CGCAGGAATGCATATTTTTAAACGAAATAACGCCGCCGGATTTGCTGGTAAAGGCATTGGTATCACGCGAATAACCGTTC
ATCGAGAAATTCTGGCTGCGTGCCGTTTCGCCAATCACCGGGAACATCAGCGTGGGTTTTTCGTGAGCGACGACGCGTTT
AGCATCATTCCCCAGCGTCTGGAAAGGCACTTTAGTCGTAAAGTACGTATCCTTAACATACTGGAAAGTGCTGTAAGCGT
AGTTCGCCGGGATGATCTCTTTATTCAATGTCGAGTTATTGCGGCCGACAGAGGCATAATCCTGATAATAAAGTGCGGCA
ACACCTGCAATCAAACTCAACGATGCCAGCACGGAGAGCAAACGGTAAGCAATGCCTTTATACCATTTTTCAGGATATTG
AATTTTTATTGAAAAAAGGAGGATGGCAGGAAGGATACCGGTAAAGACGAACCATATAATAATTGAGCCATTAAGATAGG
AATGCGCTTCCTGGGGGTTAGTTTCAATAATGTTTTGAATCATCGTTTGATCAAACATTACTTTATATTTTAGTGTCGAA
TAACTGACCAGTGAGCCAGTGATAAACAGTAAAGCAAAGAAAGGTTTCAGCAGAAAACGAACTGAGAAAGGCATAAAAAC
AACGTTAAGCGCCGCAACCAGAACAAAGGGAATAGAAATGACAAAACCAATTTTGACATGCTCTAAATGCGACAAAATCT
CGTAAAAATGCAGCAATATTGGCCAGTTAAGTAAAAACGCAAAGATCATTGCCAGAAGTAAAACCAGCGGAATAACTTTC
ACCCTGAAAAGTACAGGCAT

>HG530658.1:E. coli plasmid pRH-R178 
ATGCCTGTACTTTTCAGGGTGAAAGTTATTCCGCTGGTTTTACTTCTGGCAATGATCTTTGCGTTTTTACTTAACTGGCC
AATATTGCTGCATTTTTTACGAGATTTTGTCGCATTTAGAGCATGTCAAAATTGGTTTTGTCATTTCTATTCCCTTTGTT
CTGGTTGCGGCGCTTAACGTTGTTTTTATGCCTTTCTCAGTTCGTTTTCTGCTGAAACCTTTCTTTGCTTTACTGTTTAT
CACTGGCTCACTGGTCAGTTATTCGACACTAAAATATAAAGTAATGTTTGATCAAACGATGATTCAAAACATTATTGAAA
CTAACCCCCAGGAAGCGCATTCCTATCTTAATGGCTCAATTATTATATGGTTCGTCTTTACCGGTATCCTTCCTGCCATC
CTCCTTTTTTCAATAAAAATTCAATATCCTGAAAAATGGTATAAAGGCATTGCTTACCGTTTGCTCTCCGTGCTGGCATC
GTTGAGTTTGATTGCAGGTGTTGCCGCACTTTATTATCAGGATTATGCCTCTGTCGGCCGCAATAACTCGACATTGAATA
AAGAGATCATCCCGGCGAACTACGCTTACAGCACTTTCCAGTATGTTAAGGATACGTACTTTACGACTAAAGTGCCTTTC
CAGACGCTGGGGAATGATGCTAAACGCGTCGTCGCTCACGAAAAACCCACGCTGATGTTCCTGGTGATTGGCGAAACGGC
ACGCAGCCAGAATTTCTCGATGAACGGTTATTCGCGTGATACCAATGCCTTTACCAGCAAATCCGGCGGCGTTATTTCGT
TTAAAAATATGCATTCCTGCGGTACCGCTACCGCAATATCCGTTCCGTGCATGTTCTCGAATATGAATCGCACCGAGTAC
GACAGTAAAAAAGCATCTAACAGTGAAAATTTCCTCGACATCGTGCAGAAAACCGGTGTCTCGCTGTTATGGAAAGAGAA
CGATGGCGGTTGTAAAGGCGTATGTAGCCGCATCCCGACTGTCGAAATTAAGCCTAGTGATAACCCGAAACTGTGCGATG
GCAAAACGTGCCATGACGAGGTGATGCTGGAAAACCTTGATGATGAAATCGCCAAAATGCCAGGTGATAAGCTTGTCGCC
TTCCATATCATTGGCAGCCATGGACCGACTTATTACCTGCGTTATCCGGCTGAGCATCGCCACTTCATGCCCGAATGTGC
ACGTAGCGATATCGAAAACTGTACTCAGGAACAATTGGTCAACACCTACGACAACACCCTTCGTTATACAGACTATGTAT
TAGCTGAGATGATTGAAAAGCTAAAAAATTACAGCGATCAGTACAACACCGTGCTGCTTTATGTGTCCGATCATGGTGAA
TCATTGGGCGAAAGCGGGCTATATCTGCACGGCACGCCGTACAAACTGGCACCGGATCAGCAGACGCATATTCCGATGCA
GGTCTGGATGTCACCGGGCTTTATCGCCGGGAAACACATCAACATGTCTTGCCTTGAAAATAATGCGGCGAAAAAATCAT
ATTCCCACGACAACCTGTTCTCATCGATTTTGGGGCTGTGGGACGTAAGCACCAGCGTCTATAATCCTGACCGCGATTTG
TTCCGCGAATGCCGTGGCTAA

>AP022378.1:C. portucalensis IOMTU157 
TTAGCCACGGCATTCGCGGAACAAATCGCGGTCAGGATTATAGACGCTGGTGCTTACGTCCCACAGCCCCAAAATCGATG
AGAACAGGTTGTCGTGGGAATATGATTTTTTCGCCGCATTATTTTCAAGGCAAGACATGTTGATGTGTTTCCCGGCGATA
AAGCCCGGTGACATCCAGACCTGCATCGGAATATGCGTCTGCTGATCCGGTGCCAGTTTGTACGGCGTGCCGTGCAGATA
TAGCCCGCTTTCGCCCAATGATTCACCATGATCGGACACATAAAGCAGCACGGTGTTGTACTGATCGCTGTAATTTTTTA
GCTTTTCAATCATCTCAGCTAATACATAGTCTGTATAACGAAGGGTGTTGTCGTAGGTGTTGACCAATTGTTCCTGAGTA
CAGTTTTCGATATCGCTACGTGCACATTCGGGCATGAAGTGGCGATGCTCAGCCGGATAACGCAGGTAATAAGTCGGTCC
ATGGCTGCCAATGATATGGAAGGCGACAAGCTTATCACCTGGCATTTTGGCGATTTCATCATCAAGGTTTTCCAGCATCA
CCTCGTCATGGCACGTTTTGCCATCGCACAGTTTCGGGTTATCACTAGGCTTAATTTCGACAGTCGGGATGCGGCTACAT
ACGCCTTTACAACCGCCATCGTTCTCTTTCCATAACAGCGAGACACCGGTTTTCTGCACGATGTCGAGGAAATTTTCACT
GTTAGATGCTTTTTTACTGTCGTACTCGGTGCGATTCATATTCGAGAACATGCACGGAACGGATATTGCGGTAGCGGTAC
CGCAGGAATGCATATTTTTAAACGAAATAACGCCGCCGGATTTGCTGGTAAAGGCATTGGTATCACGCGAATAACCGTTC
ATCGAGAAATTCTGGCTGCGTGCCGTTTCGCCAATCACCAGGAACATCAGCGTGGGTTTTTCGTGAGCGACGACGCGTTT
AGCATCATTCCCCAGCGTCTGGAAAGGCACTTTAGTCGTAAAGTACGTATCCTTAACATACTGGAAAGTGCTGTAAGCGT
AGTTCGCCGGGATGATCTCTTTATTCAATGTCGAGTTATTGCGGCCGACAGAGGCATAATCCTGATAATAAAGTGCGGCA
ACACCTGCAATCAAACTCAACGATGCCAGCACGGAGAGCAAACGGTAAGCAATGCCTTTATACCATTTTTCAGGATATTG
AATTTTTATTGAAAAAAGGAGGATGGCAGGAAGGATACCGGTAAAGACGAACCATATAATAATTGAGCCATTAAGATAGG
AATGCGCTTCCTGGGGGTTAGTTTCAATAATGTTTTGAATCATCGTTTGATCAAACATTACTTTATATTTTAGTG

>CP042930.1:L. adecarboxylata J656 chromosome 
TTAGCCACGGCATTCGCGGAACAAATCGCTGTCCGGATTATAGACGCTGGTACTGATGTCCCAAAGCCCCAGAACTGACG
AGAACAGGTTGTCGTGAGAATAGGTTTTTTTCGCTGCATTATCCTGCAGACAAGACATGTTGATGTGTTTCCCGGCGATA
AAGCCCGGTGACATCCAGATCTGCATCGGGATATGTGTCTGCTGATCCGGTGCCAGTTTGTATGGCGTACCGTGCAGATA
GAGTCCGCTTTCGCCCAAAGACTCACCGTGATCGGAAACATACAGCAGTACGGTGTTGTACTGGCTGCTGTATGCTTTCA
GTTTTTCAATCATCTGCGCTATTACATAGTCGGTATGACGAAGGGTATTGTCGTAGGTATTAACAAGCTGTTCCTGAGTA
CAGTTTTCGATATCACTGCGTGCACATTCTGGCATGAAGTGGCGATGCTCAACCGGATAACGCTGGTAATATGTCGGCCC
ATGGCTGCCAATGATATGGAAGGCGACCAGCTTGTCGCCAGCCATTTTGGCGATTTCATCATCAAGGTTTTCCAGCATCA
CGTCGTCATAGCAGGTTTTGCCATCACACAGTTTCGCGTTATCAGCAGGATTAATTTCGATGGTCGGTATGCGGTTACAC
ACGCCTTTACAACCGCCATCGTTCTCTTTCCACAATAATGAGACACCGGTTTTCTGCACGATATCGAGGAAGTTTTCACT
GTTAGATGCTTTTTTACCGTCGTACTCGGTGCGGTTCATATTCGAGAACATGCATGGCACGGAAACAGCAGTAGCGGTAC
CGCAGGAATGCATGTTTTTAAACGAAATAACGCCGCCAGATTTGCTGGTAAAGGCATTGGTATCACGCGAATAGCCGTTC
ATCGAGAAATTCTGGCTGCGTGCTGTTTCGCCAATCACCAGGAACATCAGCGTGGGTTTTTCGTTACTGGCGGCACGTTT
AGCATCATCCCCCAGAGTCTGGAAAGGCACTTTAGTCGTAAAGTACGTATCCTTAACATACTGGAAAGTGCTGTAAACGT
AGTTTGCCGGGATAATCTCTTTATTCAGCGTCGAGTTATTGCGCCCGACAGAGGCATAATCCTGGTAATAAAGAGCGGCA
ACACCTGCAATCAAACTCAACGATGCCAGCACGGAGAGCAAACGGTAAGCAATACCTTTATACCATTTTTCAGGGTATTG
GATTTTTATTAAAAAAAGTAGGATAGCAGGGAGGATACCGGTAAACACGAACCATATAATAATCGAGCCATTCAGATAGG
AATGGGCTTCCTGAGGATTAGTTTCAAGAATGTTTTGGATCATCGTTTGATCAAACATTACTTTATATTTTAGTGTTGAA
TAACTGACCAGTGAGCCAGTGACCAGCAGTAAAGCAAAAAAAGGTTTCAGCAGAAAACGAACAGAGAAAGGCATAAAAAC
AACGTTAAGCGCCGCAACCAGAACAAAGGGGATAGAAATGACAAAACCGATTTTAACATGCTCGAGATGTGACAATATAT
CGTAAAAATGCAGCAATATAGGCCAGTTTAGTAAAAATGCGAAGATCATTGCCAGAAGTAAAACAAGCGGAATAATTTTC
ATCCTGAAAAGTACAGGCAT

>CP042571.1:E. hormaechei E5 chromosome 
TTAGCCACGGCATTCGCGGAACAAATCGCGGTCAGGATTATAGACGCTGGTGCTTACGTCCCACAGCCCCAAAATCGATG
AGAACAGGTTGTCGTGGGAATATGATTTTTTCGCCGCATTATTTTCAAGGCAAGACATGTTGATGTGTTTCCCGGCGATA
AAGCCCGGTGACATCCAGACCTGCATCGGAATATGCGTCTGCTGATCCGGTGCCAGTTTGTACGGCGTGCCGTGCAGATA
TAGCCCGCTTTCGCCCAATGATTCACCATGATCGGACACATAAAGCAGCACGGTGTTGTACTGATCGCTGTAATTTTTTA
GCTTTTCAATCATCTCAGCTAATACATAGTCTGTATAACGAAGGGTGTTGTCGTAGGTGTTGACCAATTGTTCCTGAGTA
CAGTTTTCGATATCGCTACGTGCACATTCGGGCATGAAGTGGCGATGCTCAGCCGGATAACGCAGGTAATAAGTCGGTCC
ATGGCTGCCAATGATATGGAAGGCGACAAGCTTATCACCTGGCATTTTGGCGATTTCATCATCAAGGTTTTCCAGCATCA
CCTCGTCATGGCACGTTTTGCCATCGCACAGTTTCGGGTTATCACTAGGCTTAATTTCGACAGTCGGGATGCGGCTACAT
ACGCCTTTACAACCGCCATCGTTCTCTTTCCATAACAGCGAGACACCGGTTTTCTGCACGATGTCGAGGAAATTTTCACT
GTTAGATGCTTTTTTACTGTCGTACTCGGTGCGATTCATATTCGAGAACATGCACGGAACGGATATTGCGGTAGCGGTAC
CGCAGGAATGCATATTTTTAAACGAAATAACGCCGCCGGATTTGCTGGTAAAGGCATTGGTATCACGCGAATAACCGTTC
ATCGAGAAATTCTGGCTGCGTGCCGTTTCGCCAATCACCAGGAACATCAGCGTGGGTTTTTCGTGAGCGACGACGCGTTT
AGCATCATTCCCCAGCGTCTGGAAAGGCACTTTAGTCGTAAAGTACGTATCCTTAACATACTGGAAAGTGCTGTAAGCGT
AGTTCGCCGGGATGATCTCTTTATTCAATGTCGAGTTATTGCGGCCGACAGAGGCATAATCCTGATAATAAAGTGCGGCA
ACACCTGCAATCAAACTCAACGATGCCAGCACGGAGAGCAAACGGTAAGCAATGCCT

>AP019384.1:E. cloacae plasmid pNUH14_ECL028_1
TTAGCCACGGCATTCGCGGAACAAATCGCGGTCAGGATTATAGACGCTGGTGCTTACGTCCCACAGCCCCAAAATCGATG
AGAACAGGTTGTCGTGGGAATATGATTTTTTCGCCGCATTATTTTCAAGGCAAGACATGTTGATGTGTTTCCCGGCGATA
AAGCCCGGTGACATCCAGACCTGCATCGGAATATGCGTCTGCTGATCCGGTGCCAGTTTGTACGGCGTGCCGTGCAGATA
TAGCCCGCTTTCGCCCAATGATTCACCATGATCGGACACATAAAGCAGCACGGTGTTGTACTGATCGCTGTAATTTTTTA
GCTTTTCAATCATCTCAGCTAATACATAGTCTGTATAACGAAGGGTGTTGTCGTAGGTGTTGACCAATTGTTCCTGAGTA
CAGTTTTCGATATCGCTACGTGCACATTCGGGCATGAAGTGGCGATGCTCAGCCGGATAACGCAGGTAATAAGTCGGTCC
ATGGCTGCCAATGATATGGAAGGCGACAAGCTTATCACCTGGCATTTTGGCGATTTCATCATCAAGGTTTTCCAGCATCA
CCTCGTCATGGCACGTTTTGCCATCGCACAGTTTCGGGTTATCACTAGGCTTAATTTCGACAGTCGGGATGCGGCTACAT
ACGCCTTTACAACCGCCATCGTTCTCTTTCCATAACAGCGAGACACCGGTTTTCTGCACGATGTCGAGGAAATTTTCACT
GTTAGATGCTTTTTTACTGTCGTACTCGGTGCGATTCATATTCGAGAACATGCACGGAACGGATATTGCGGTAGCGGTAC
CGCAGGAATGCATATTTTTAAACGAAATAACGCCGCCGGATTTGCTGGTAAAGGCATTGGTATCACGCGAATAACCGTTC
ATCGAGAAATTCTGGCTGCGTGC

>AP019635.1:Enterobacter sp. plasmid pECC18A13-1
TATCCACGACATTCCCGGAACAGGTCGCTGCCCGGAAGATAGGCCCCGGTGGTGATGTCCCAGAGCCCCAGTACGGACGC
GAACAGGTTATCGTGGGAATATGTCTTGTTAACGGCATTATGCTGCAGACACGCGGCGTTAATATTTTTATCAGCTATGA
AGCCTGGCGACATCCAGAGCTGCATCGGGATATGCGTCTGCTGATCCGGTGCCAGTTTGTAGGGGGTACCGTGCAGATAC
AGTCCGCTCTCTCCCAGAGATTCGCCGTGATCGGACACATACAGCAGTACGGTGTTGTACTGTTCGCTGTATTGCTTAAG
CTTTTCAATCATCTGCGCTAACACATAGTCGGTGTGGCGAATGGTATTGTCGTAGGTATTAACCAGCTGTTCCTGCGTGC
AGTTTTCGATATCGCTGCGCGCACATTCCGGCATGAAGTGACGATGCTCTGCCGGATAACGCTGGTAATAAGTCGGTCCA
TGGCTGCCAATCATATGGAAGGCGATCAGCTTGTCTCCGGTCATTTTGCCGATTTCGGTATCCAGGTTTTCCAGCATAAC
ATCGTCATAGCAGGTTTTACCGTCACACAATGTTTTGCTGATACCGGGATTAATTTCGACAGTCGGGATACGGCTGCATA
CGCCTTTACACCCGCCATCGTTTTCTTTCCACAACAGCGAACCCCCCGTTTTCTGCACAATGTCGAGGACATTTTCACTG
CCGACAGCCTTTTTACCATCGTAATCCGTACGGTTCATATCCGAGAACATACAGGGCACGGAGACTGCGGTCGCCGTGCC
GCAGGAACGCATATTCCTGAACGAAATAACGCCATCGATTTTGCTGGTAAAGGCGTTAGTGTCACGCGGGTAGCCGTTCA
TGGAAAAATTCTGGCTCCGTGCTGTTTCGCCAATCACCAGGAACATCAGCGTGGGTTTACCATTCCGGGTAACGCGCTTC
GCATCATCCCCCAGCGTCCGGAAAGGCATTTTCGTCGTAAAATAGGTATCCTTCACGTAATGGAAAGTGCTGTACGCATA
GTTTGCCGGGATAATTTCTTTGTTCAGCGTCGGGTTATTACGCCCGACAGAGGCATAATCCTGGTAATACAGGGCGGCAA
CACCTGCAATCAGGGCCAGCGAAGCAAGCATGGAAAGCAGCCGGTGGGCAAGACCTTTGTACCATTTGTCTGCATATTCA
ATTTTAATCAAAAACAACAGAATAGCCGGGAGAATGCCCATAAAGACCAGCCACAGCACCAGTGAGGCATTCAGGTAGGA
ATGCGCTTCCTGTGGGGTTGTTTCCATAATATTCTCGATCATGGACTGATCAAACATCACTTTATATTTCAGTGTGGCGT
AACTCACCACCGAACCGGTGACAAGCAACAGGGCAAAGAAGGGTTTCAGCAGGTAGCGAACCGAGAAAGGCATAAAAACA
AAGTTAAGCGCTGCAACCAGCACAAACGGAATGGAAATGACAAATCCCGCCCTCACATGTTCAAGGCGGCTCAGGATATC
GTAAAAATGCAGCAACACCGGCCAGTTAAGTAAGAATGCAAAAACGAGTGCCAGAAGTAAAACCAGGGGGATTACCCTCA
TCCTTAAAAGTACGGGCAT

>NG_066767.1:E. roggenkampii WCHER090065 mcr-10 
ATGCCCGTACTTTTCAGGATGAGGGTAATCCCCTTGGTTTTACTTCTGGCACTCGTTTTTGCATTCTTACTTAACTGGCC
GGTGTTGCTGCATTTCTACGATATCCTGAGCCGTCTTGAACATGTGAGGGCGGGGTTCGTCATCTCCATTCCGTTTGTGC
TGGTTGCAGCGCTTAACTTTGTGTTTATGCCCTTCTCGGTTCGCTACCTGCTCAAACCCTTCTTTGCCCTGTTGCTGGTC
ACCGGTTCGGTGGTGAGTTACGCCACACTGAAATATAAAGTGATGTTTGATCAGTCCATGATCGAAAATATACTGGAAAC
AAACCCACAGGAAGCGCATGCCTACCTGAATGGCTCACTGGTGCTGTGGCTGGTCTTCATGGGCATTCTTCCGGCTATCC
TGTTGTTTTTGATTAAAATTGAATATGCAGACAAATGGTACAAAGGGGTTGCCCACCGGCTGCTTTCCATGCTCGCTTCG
CTGATCCTGATTGCAGGTGTTGCCGCTCTGTATTACCAGGATTATGCTTCTGTCGGGCGCAATAACCCGACGCTGAACAA
AGAAATTATCCCGGCAAACTATGCGTACAGCACTTTCCATTACGTGAAGGATACCTATTTTACGACGAAAATGCCTTTCC
GGACGCTGGGGGATGATGCAAGGCGCGTTACCCGGAATGGTAAACCCACGCTGATGTTCCTGGTAATTGGCGAAACGGCA
CGGAGCCAGAATTTCTCCATGAACGGCTACCCGCGTGACACAAATGCCTTTACCAGCAAAATCGATGGCGTTATTTCGTT
CAGGAATATGCGTTCCTGTGGCACGGCGACCGCAGTCTCGGTGCCCTGTATGTTCTCGGATATGAACCGGACGGATTACG
ATGGTAAAAAGGCTGCCGGCAGTGAAAATGTCCTCGACATCGTGCAGAAAACGGGGGTTTCGCTGTTGTGGAAAGAAAAC
GATGGCGGGTGTAAAGGCGTATGCAGCCGTATCCCGACTGTCGAAATTAATCCCGGTATCAGTAAAAAACTGTGTGACGG
TAAAACCTGCTATGACGATGTTATGCTGGAAAACCTGGATACCGAAATCGGCAAAATGGCCGGAGACAAGCTGATCGCCT
TCCATATGATTGGCAGCCATGGACCGACCTATTACCAGCGTTATCCGGCAGAGCATCGTCACTTCATGCCGGAATGTGCG
CGCAGCGATATCGAAAACTGCACGCAGGAACAGCTGGTTAATACCTACGACAATACCATTCGCCACACCGACTATGTGTT
AGCGCAGATGATTGAAAAGCTTAAGCAATACAGCGAACAGTACAACACCGTACTGCTGTATGTGTCCGATCACGGCGAAT
CTCTGGGAGAGAGCGGACTGTATCTGCACGGTACCCCCTACAAACTGGCACCGGATCAGCAGACGCACATCCCGATGCAG
CTCTGGATGTCGCCAGGCTTCATTGCTGCTAAAAATATTAACGCCGCGTGTCTGCAGCATAATGCCGTTAACAGGACATA
TTCCCACGATAACCTTTTCGCGTCCGTACTGGGGCTCTGGGACATCACCACCGGGGCCTATCTTCCGGAAAGCGACCTGT
TCCGCGAATGTCGTGG

>CP045065.1:E. roggenkampii plasmid pMCR10_090065 
ATGCCCGTACTTTTCAGGATGAGGGTAATCCCCTTGGTTTTACTTCTGGCACTCGTTTTTGCATTCTTACTTAACTGGCC
GGTGTTGCTGCATTTCTACGATATCCTGAGCCGTCTTGAACATGTGAGGGCGGGGTTCGTCATCTCCATTCCGTTTGTGC
TGGTTGCAGCGCTTAACTTTGTGTTTATGCCCTTCTCGGTTCGCTACCTGCTCAAACCCTTCTTTGCCCTGTTGCTGGTC
ACCGGTTCGGTGGTGAGTTACGCCACACTGAAATATAAAGTGATGTTTGATCAGTCCATGATCGAAAATATACTGGAAAC
AAACCCACAGGAAGCGCATGCCTACCTGAATGGCTCACTGGTGCTGTGGCTGGTCTTCATGGGCATTCTTCCGGCTATCC
TGTTGTTTTTGATTAAAATTGAATATGCAGACAAATGGTACAAAGGGGTTGCCCACCGGCTGCTTTCCATGCTCGCTTCG
CTGATCCTGATTGCAGGTGTTGCCGCTCTGTATTACCAGGATTATGCTTCTGTCGGGCGCAATAACCCGACGCTGAACAA
AGAAATTATCCCGGCAAACTATGCGTACAGCACTTTCCATTACGTGAAGGATACCTATTTTACGACGAAAATGCCTTTCC
GGACGCTGGGGGATGATGCAAGGCGCGTTACCCGGAATGGTAAACCCACGCTGATGTTCCTGGTAATTGGCGAAACGGCA
CGGAGCCAGAATTTCTCCATGAACGGCTACCCGCGTGACACAAATGCCTTTACCAGCAAAATCGATGGCGTTATTTCGTT
CAGGAATATGCGTTCCTGTGGCACGGCGACCGCAGTCTCGGTGCCCTGTATGTTCTCGGATATGAACCGGACGGATTACG
ATGGTAAAAAGGCTGCCGGCAGTGAAAATGTCCTCGACATCGTGCAGAAAACGGGGGTTTCGCTGTTGTGGAAAGAAAAC
GATGGCGGGTGTAAAGGCGTATGCAGCCGTATCCCGACTGTCGAAATTAATCCCGGTATCAGTAAAAAACTGTGTGACGG
TAAAACCTGCTATGACGATGTTATGCTGGAAAACCTGGATACCGAAATCGGCAAAATGGCCGGAGACAAGCTGATCGCCT
TCCATATGATTGGCAGCCATGGACCGACCTATTACCAGCGTTATCCGGCAGAGCATCGTCACTTCATGCCGGAATGTGCG
CGCAGCGATATCGAAAACTGCACGCAGGAACAGCTGGTTAATACCTACGACAATACCATTCGCCACACCGACTATGTGTT
AGCGCAGATGATTGAAAAGCTTAAGCAATACAGCGAACAGTACAACACCGTACTGCTGTATGTGTCCGATCACGGCGAAT
CTCTGGGAGAGAGCGGACTGTATCTGCACGGTACCCCCTACAAACTGGCACCGGATCAGCAGACGCACATCCCGATGCAG
CTCTGGATGTCGCCAGGCTTCATTGCTGCTAAAAATATTAACGCCGCGTGTCTGCAGCATAATGCCGTTAACAGGACATA
TTCCCACGATAACCTTTTCGCGTCCGTACTGGGGCTCTGGGACATCACCACCGGGGCCTATCTTCCGGAAAGCGACCTGT
TCCGCGAATGTCGTGG

>MN179494.1:E. roggenkampii WCHER090065 mcr-10 
ATGCCCGTACTTTTCAGGATGAGGGTAATCCCCTTGGTTTTACTTCTGGCACTCGTTTTTGCATTCTTACTTAACTGGCC
GGTGTTGCTGCATTTCTACGATATCCTGAGCCGTCTTGAACATGTGAGGGCGGGGTTCGTCATCTCCATTCCGTTTGTGC
TGGTTGCAGCGCTTAACTTTGTGTTTATGCCCTTCTCGGTTCGCTACCTGCTCAAACCCTTCTTTGCCCTGTTGCTGGTC
ACCGGTTCGGTGGTGAGTTACGCCACACTGAAATATAAAGTGATGTTTGATCAGTCCATGATCGAAAATATACTGGAAAC
AAACCCACAGGAAGCGCATGCCTACCTGAATGGCTCACTGGTGCTGTGGCTGGTCTTCATGGGCATTCTTCCGGCTATCC
TGTTGTTTTTGATTAAAATTGAATATGCAGACAAATGGTACAAAGGGGTTGCCCACCGGCTGCTTTCCATGCTCGCTTCG
CTGATCCTGATTGCAGGTGTTGCCGCTCTGTATTACCAGGATTATGCTTCTGTCGGGCGCAATAACCCGACGCTGAACAA
AGAAATTATCCCGGCAAACTATGCGTACAGCACTTTCCATTACGTGAAGGATACCTATTTTACGACGAAAATGCCTTTCC
GGACGCTGGGGGATGATGCAAGGCGCGTTACCCGGAATGGTAAACCCACGCTGATGTTCCTGGTAATTGGCGAAACGGCA
CGGAGCCAGAATTTCTCCATGAACGGCTACCCGCGTGACACAAATGCCTTTACCAGCAAAATCGATGGCGTTATTTCGTT
CAGGAATATGCGTTCCTGTGGCACGGCGACCGCAGTCTCGGTGCCCTGTATGTTCTCGGATATGAACCGGACGGATTACG
ATGGTAAAAAGGCTGCCGGCAGTGAAAATGTCCTCGACATCGTGCAGAAAACGGGGGTTTCGCTGTTGTGGAAAGAAAAC
GATGGCGGGTGTAAAGGCGTATGCAGCCGTATCCCGACTGTCGAAATTAATCCCGGTATCAGTAAAAAACTGTGTGACGG
TAAAACCTGCTATGACGATGTTATGCTGGAAAACCTGGATACCGAAATCGGCAAAATGGCCGGAGACAAGCTGATCGCCT
TCCATATGATTGGCAGCCATGGACCGACCTATTACCAGCGTTATCCGGCAGAGCATCGTCACTTCATGCCGGAATGTGCG
CGCAGCGATATCGAAAACTGCACGCAGGAACAGCTGGTTAATACCTACGACAATACCATTCGCCACACCGACTATGTGTT
AGCGCAGATGATTGAAAAGCTTAAGCAATACAGCGAACAGTACAACACCGTACTGCTGTATGTGTCCGATCACGGCGAAT
CTCTGGGAGAGAGCGGACTGTATCTGCACGGTACCCCCTACAAACTGGCACCGGATCAGCAGACGCACATCCCGATGCAG
CTCTGGATGTCGCCAGGCTTCATTGCTGCTAAAAATATTAACGCCGCGTGTCTGCAGCATAATGCCGTTAACAGGACATA
TTCCCACGATAACCTTTTCGCGTCCGTACTGGGGCTCTGGGACATCACCACCGGGGCCTATCTTCCGGAAAGCGACCTGT
TCCGCGAATGTCGTGG

>CP023893.1:R. ornithinolytica FDAARGOS_431 plasmid unnamed1 
TATCCACGACATTCGCGGAACAGGTCGCTTTCCGGAAGATAGGCCCCGGTGGTGATGTCCCAGAGCCCCAGTACGGACGC
GAAAAGGTTATCGTGGGAATATGTCCTGTTAACGGCATTATGCTGCAGACACGCGGCGTTAATATTTTTAGCAGCAATGA
AGCCTGGCGACATCCAGAGCTGCATCGGGATGTGCGTCTGCTGATCCGGTGCCAGTTTGTAGGGGGTACCGTGCAGATAC
AGTCCGCTCTCTCCCAGAGATTCGCCGTGATCGGACACATACAGCAGTACGGTGTTGTACTGTTCGCTGTATTGCTTAAG
CTTTTCAATCATCTGCGCTAACACATAGTCGGTGTGGCGAATGGTATTGTCGTAGGTATTAACCAGCTGTTCCTGCGTGC
AGTTTTCGATATCGCTGCGCGCACATTCCGGCATGAAGTGACGATGCTCTGCCGGATAACGCTGGTAATAGGTCGGTCCA
TGGCTGCCAATCATATGGAAGGCGATCAGCTTGTCTCCGGCCATTTTGCCGATTTCGGTATCCAGGTTTTCCAGCATAAC
ATCGTCATAGCAGGTTTTACCGTCACACAGTTTTTTACTGATACCGGGATTAATTTCGACAGTCGGGATACGGCTGCATA
CGCCTTTACACCCGCCATCGTTTTCTTTCCACAACAGCGAAACCCCCGTTTTCTGCACGATGTCGAGGACATTTTCACTG
CCGGCAGCCTTTTTACCATCGTAATCCGTCCGGTTCATATCCGAGAACATACAGGGCACCGAGACTGCGGTCGCCGTGCC
ACAGGAACGCATATTCCTGAACGAAATAACGCCATCGATTTTGCTGGTAAAGGCATTTGTGTCACGCGGGTAGCCGTTCA
TGGAGAAATTCTGGCTCCGTGCCGTTTCGCCAATTACCAGGAACATCAGCGTGGGTTTACCATTCCGGGTAACGCGCCTT
GCATCATCCCCCAGCGTCCGGAAAGGCATTTTCGTCGTAAAATAGGTATCCTTCACGTAATGGAAAGTGCTGTACGCATA
GTTTGCCGGGATAATTTCTTTGTTCAGCGTCGGGTTATTGCGCCCGACAGAAGCATAATCCTGGTAATACAGAGCGGCAA
CACCTGCAATCAGGATCAGCGAAGCGAGCATGGAAAGCAGCCGGTGGGCAACCCCTTTGTACCATTTGTCTGCATATTCA
ATTTTAATCAAAAACAACAGGATAGCCGGAAGAATGCCCATGAAGACCAGCCACAGCACCAGTGAGCCATTCAGGTAGGC
ATGCGCTTCCTGTGGGTTTGTTTCCAGTATATTTTCGATCATGGACTGATCAAACATCACTTTATATTTCAGTGTGGCGT
AACTCACCACCGAACCGGTGACCAGCAACAGGGCAAAGAAGGGTTTGAGCAGGTAGCGAACCGAGAAGGGCATAAACACA
AAGTTAAGCGCTGCAACCAGCACAAACGGAATGGAGATGACGAACCCCGCCCTCACATGTTCAAGACGGCTCAGGATATC
GTAGAAATGCAGCAACACCGGCCAGTTAAGTAAGAATGCAAAAACGAGTGCCAGAAGTAAAACCAAGGGGATTACCCTCA
TCCTGAAAAGTACGGGCAT

>CP016763.1:C. freundii B38 plasmid pOZ172 
ATGCCCGTACTTTTCAGGATGAGGGTAATCCCCTTGGTTTTACTTCTGGCACTCGTTTTTGCATTCTTACTTAACTGGCC
GGTGTTGCTGCATTTCTACGATATCCTGAGCCGTCTTGAACATGTGAGGGCGGGGTTCGTCATCTCCATTCCGTTTGTGC
TGGTTGCAGCGCTTAACTTTGTGTTTATGCCCTTCTCGGTTCGCTACCTGCTCAAACCCTTCTTTGCCCTGTTGCTGGTC
ACCGGTTCGGTGGTGAGTTACGCCACACTGAAATATAAAGTGATGTTTGATCAGTCCATGATCGAAAATATACTGGAAAC
AAACCCACAGGAAGCGCATGCCTACCTGAATGGCTCACTGGTGCTGTGGCTGGTCTTCATGGGCATTCTTCCGGCTATCC
TGTTGTTTTTGATTAAAATTGAATATGCAGACAAATGGTACAAAGGGGTTGCCCACCGGCTGCTTTCCATGCTCGCTTCG
CTGATCCTGATTGCAGGTGTTGCCGCTCTGTATTACCAGGATTATGCTTCTGTCGGGCGCAATAACCCGACGCTGAACAA
AGAAATTATCCCGGCAAACTATGCGTACAGCACTTTCCATTACGTGAAGGATACCTATTTTACGACGAAAATGCCTTTCC
GGACGCTGGGGGATGATGCAAGGCGCGTTACCCGGAATGGTAAACCCACGCTGATGTTCCTGGTAATTGGCGAAACGGCA
CGGAGCCAGAATTTCTCCATGAACGGCTACCCGCGTGACACAAATGCCTTTACCAGCAAAATCGATGGCGTTATTTCGTT
CAGGAATATGCGTTCCTGTGGCACGGCGACCGCAGTCTCGGTGCCCTGTATGTTCTCGGATATGAACCGGACGGATTACG
ATGGTAAAAAGGCTGCCGGCAGTGAAAATGTCCTCGACATCGTGCAGAAAACGGGGGTTTCGCTGTTGTGGAAAGAAAAC
GATGGCGGGTGTAAAGGCGTATGCAGCCGTATCCCGACTGTCGAAATTAATCCCGGTATCAGTAAAAAACTGTGTGACGG
TAAAACCTGCTATGACGATGTTATGCTGGAAAACCTGGATACCGAAATCGGCAAAATGGCCGGAGACAAGCTGATCGCCT
TCCATATGATTGGCAGCCATGGACCGACCTATTACCAGCGTTATCCGGCAGAGCATCGTCACTTCATGCCGGAATGTGCG
CGCAGCGATATCGAAAACTGCACGCAGGAACAGCTGGTTAATACCTACGACAATACCATTCGCCACACCGACTATGTGTT
AGCGCAGATGATTGAAAAGCTTAAGCAATACAGCGAACAGTACAACACCGTACTGCTGTATGTGTCCGATCACGGCGAAT
CTCTGGGAGAGAGCGGACTGTATCTGCACGGTACCCCCTACAAACTGGCACCGGATCAGCAGACGCACATCCCGATGCAG
CTCTGGATGTCGCCAGGCTTCATTGCTGCTAAAAATATTAACGCCGCGTGTCTGCAGCATAATGCCGTTAACAGGACATA
TTCCCACGATAACCTTTTCGCGTCCGTACTGGGGCTCTGGGACATCACCACCGGGGCCTATCTTCCGGAAAGCGACCTGT
TCCGCGAATGTCGTGG

>CP020091.1:E. cloacae PIMB10EC27 plasmid pEC27-2 
TATCCACGACATTCGCGGAACAGGTCGCTTTCCGGAAGATAGGCCCCGGTGGTGATGTCCCAGAGCCCCAGTACGGACGC
GAAAAGGTTATCGTGGGAATATGTCCTGTTAACGGCATTATGCTGCAGACACGCGGCGTTAATATTTTTAGCAGCAATGA
AGCCTGGCGACATCCAGAGCTGCATCGGGATGTGCGTCTGCTGATCCGGTGCCAGTTTGTAGGGGGTACCGTGCAGATAC
AGTCCGCTCTCTCCAGAGATTCGCCGTGATCGGACACATACAGCAGTACGGTGTTGTACTGTTCGCTGTATTGCTTAAGC
TTTTCAATCATCTGCGCTAACACATAGTCGGTGTGGCGAATGGTATTGTCGTAGGTATTAACCAGCTGTTCCTGCGTGCA
GTTTTCGATATCGCTGCGCGCACATTCCGGCATGAAGTGACGATGCTCTGCCGGATAACGCTGGTAATAGGTCGGTCCAT
GGCTGCCAATCATATGGAAGGCGATCAGCTTGTCTCCGGCCATTTTGCCGATTTCGGTATCCAGGTTTTCCAGCATAACA
TCGTCATAGCAGGTTTTACCGTCACACAGTTTTTTACTGATACCGGGATTAATTTCGACAGTCGGGATACGGCTGCATAC
GCCTTTACACCCGCCATCGTTTTCTTTCCACAACAGCGAAACCCCCGTTTTCTGCACGATGTCGAGGACATTTTCACTGC
CGGCAGCCTTTTTACCATCGTAATCCGTCCGGTTCATATCCGAGAACATACAGGGCACCGAGACTGCGGTCGCCGTGCCA
CAGGAACGCATATTCCTGAACGAAATAACGCCATCGATTTTGCTGGTAAAGGCATTTGTGTCACGCGGGTAGCCGTTCAT
GGAGAAATTCTGGCTCCGTGCCGTTTCGCCAATTACCAGGAACATCAGCGTGGGTTTACCATTCCGGGTAACGCGCCTTG
CATCATCCCCCAGCGTCCGGAAAGGCATTTTCGTCGTAAAATAGGTATCCTTCACGTAATGGAAAGTGCTGTACGCATAG
TTTGCCGGGATAATTTCTTTGTTCAGCGTCGGGTTATTGCGCCCGACAGAAGCATAATCCTGGTAATACAGAGCGGCAAC
ACCTGCAATCAGGATCAGCGAAGCGAGCATGGAAAGCAGCCGGTGGGCAACCCCTTTGTACCATTTGTCTGCATATTCAA
TTTTAATCAAAAACAACAGGATAGCCGGAAGAATGCCCATGAAGACCAGCCACAGCACCAGTGAGCCATTCAGGTAGGCA
TGCGCTTCCTGTGGGTTTGTTTCCAGTATATTTTCGATCATGGACTGATCAAACATCACTTTATATTTCAGTGTGGCGTA
ACTCACCACCGAACCGGTGACCAGCAACAGGGCAAAGAAGGGTTTGAGCAGGTAGCGAACCGAGAAGGGCATAAACACAA
AGTTAAGCGCTGCAACCAGCACAAACGGAATGGAGATGACGAACCCCGCCCTCACATGTTCAAGACGGCTCAGGATATCG
TAGAAATGCAGCAACACCGGCCAGTTAAGTAAGAATGCAAAAACGAGTGCCAGAAGTAAAACCAAGGGGATTACCCTCAT
CCTGAAAAGTACGGGCAT

>CP033076.1:Buttiauxella sp. 3AFRM03 chromosome 
ATGCCCGTACTTTTCAGGATTAAGCTTATCCCACTGGTTTTACTGTTGGCGGTGGTTTTTGCCTTCTTGCTTAACTGGCC
CGTATTACTGCATTTTTACGATATTTTGACGCACCTTGAGCACGTCAAAATGGGTTTTGCCATCTCCATACCGTTTGTAT
TGGTTGCGGCACTTAACTTTGTCTTTATGCCCTTTTCGATTCGATTTTTGCTGAAGCCGTTTTTTGCCCTGTTATTTGTG
ACAGGCTCAATGGTCAGTTACTCGACGCTGAAATACAAAGTGATGTTTGATCAGTCTATGATCCAAAACATCGTCGAAAC
CAATCCACAAGAAGCCCATTCTTATCTGAATGGCTCGATCATTTTATGGCTGCTGCTGACCGGAATACTTCCGGCTATCT
TGCTGTTTTTAATTAAGATTGAATATCCAGCCAAGTGGTATAAGGGCATTACATACCGTTTGTTGTCTATGGCGGCATCA
CTGTTGCTAATTGCGGGTGTGGCCGCACTTTATTACCAGGACTACGCCTCTGTCGGGCGCAATAACTCAACGCTAAACAA
AGAGATTATCCCGGCGAACTACGTCTACAGTACCGTCCGCTATCTGCAAGATACCTACTTCACCACCAAAGAACCGTTCC
AGACATTGGGTGATGACGCCAAACGTGTTGCCAATAAAGACAAACCGACACTAATGTTCCTGGTGATTGGCGAAACCGCA
CGTAGCCAGAATTTCTCGATGAACGGTTATGAGCGTGATACCAACGCTTTCACCAGCCAAAGTGGCGATGTTATTTCGTT
TAAGGACGTTCATTCGTGCGGCACGGCCACTGCGGTTTCCGTACCCTGCATGTTCTCAAATATGAACCGCACCGAGTACA
ACGCCAAAAAAGCGACTAACAGTGAAAACTTCCTCGATATCGTGCAAAAAACCGGGGTTTCGCTGCTGTGGAAAGATAAT
GACGGTGGCTGTAAAGGCGTGTGTAAACGGTTACCGACTATCGAAATTAAACCGACCGATAACCCGAAATTGTGTAATGG
CGAAACCTGTTTCGACGAGGTGATGCTGGAAAATATCGATGAAGAGATGGCAAAAATGGCCGGGGATAAGCTGGTTGCCT
TTCATATCATTGGTAGCCACGGGCCGACCTATTTCCAGCGTTATCCGGCTAAACAACGCCACTTTATGCCGGAATGTGCG
CGTAGCGACATTGAAAACTGTACGCAAGAACAACTGGTCAATACCTACGACAACACCATTCGTTATACCGACTATGTCGT
GGCACAAATGATTGAAAAGCTCAAACTTTATAGCGACAAGTACAACACCGTGCTGCTGTATGTGTCCGACCACGGCGAGT
CTCTGGGGGAAAGTGGCCTGTATCTGCACGGCACGCCGTACAAACTGGCACCGGATCAGCAAACGCATATACCGATGCAG
GTGTGGATGTCACCCGGTTTTATCGCGGATAAGCACATTAATATGACTTGTCTGAAAAATAATGCTGCGAAGAACCCGTA
CTCCCATGACAACTTGTTCTCATCGGTGCTAGGGATTTGGGACATCACCACCCGCGATTACCACGCGGATAGTGATTTGT
TCCGCGGGTGCCG

>CP039271.1:Salmonella Senftenberg plasmid pCFSAN004025.1 
TGATCAAACATTACTTTATATTTTAGTGTCGAATAACTGACCAGTGAGCCAGTGATAAACAGTAAAGCAAAGAAAGGTTT
CAGCAGAAAACGAACTGAGAAAGGCATAAAAACAACGTTAAGCGCCGCAACCAGAACAAAGGGAATAGAAATGACAAAAC
CAATTTTGACATGCTCTAAATGCGACAAAATCTCGTAAAAATGCAGCAATATTGGCCAGTTAAGTAAAAACGCAAAGATC
ATTGCCAGAAGTAAAACCAGCGGAATAACTTTCACCCTGAAAAGTACAGGCAT

>NXKO01000060.1:E. hormaechei K130 
TTAGCCACGGCATTCGCGGAACAAATCGCGGTCAGGATTATAGACGCTGGTGCTTACGTCCCACAGCCCC
AAAATCGATGAGAACAGGTTGTCGTGGGAATATGATTTTTTCGCCGCATTATTTTCAAGGCAAGACATGT
TGATGTGTTTCCCGGCGATAAAGCCCGGTGACATCCAGACCTGCATCGGAATATGCGTCTGCTGATCCGG
TGCCAGTTTGTACGGCGTGCCGTGCAGATATAGCCCGCTTTCGCCCAATGATTCACCATGATCGGACACA
TAAAGCAGCACGGTGTTGTACTGATCGCTGTAATTTTTTAGCTTTTCAATCATCTCAGCTAATACATAGT
CTGTATAACGAAGGGTGTTGTCGTAGGTGTTGACCAATTGTTCCTGAGTACAGTTTTCGATATCGCTACG
TGCACATTCGGGCATGAAGTGGCGATGCTCAGCCGGATAACGCAGGTAATAAGTCGGTCCATGGCTGCCA
ATGATATGGAAGGCGACAAGCTTATCACCTGGCATTTTGGCGATTTCATCATCAAGGTTTTCCAGCATCA
CCTCGTCATGGCACGTTTTGCCATCGCACAGTTTCGGGTTATCACTAGGCTTAATTTCGACAGTCGGGAT
GCGGCTACATACGCCTTTACAACCGCCATCGTTCTCTTTCCATAACAGCGAGACACCGGTTTTCTGCACG
ATGTCGAGGAAATTTTCACTGTTAGATGCTTTTTTACTGTCGTACTCGGTGCGATTCATATTCGAGAACA
TGCACGGAACGGATATTGCGGTAGCGGTACCGCAGGAATGCATATTTTTAAACGAAATAACGCCGCCGGA
TTTGCTGGTAAAGGCATTGGTATCACGCGAATAACCGTTCATCGAGAAATTCTGGCTGCGTGCCGTTTCG
CCAATCACCAGGAACATCAGCGTGGGTTTTTCGTGAGCGACGACGCGTTTAGCATCATTCCCCAGCGTCT
GGAAAGGCACTTTAGTCGTAAAGTACGTATCCTTAACATACTGGAAAGTGCTGTAAGCGTAGTTCGCCGG
GATGATCTCTTTATTCAATGTCGAGTTATTGCGGCCGACAGAGGCATAATCCTGATAATAAAGTGCGGCA
ACACCTGCAATCAAACTCAACGATGCCAGCACGGAGAGCAAACGGTAAGCAATGCCTTTATACCATTTTT
CAGGATATTGAATTTTTATTGAAAAAAGGAGGATGGCAGGAAGGATACCGGTAAAGACGAACCATATAAT
AATTGAGCCATTAAGATAGGAATGCGCTTCCTGGGGGTTAGTTTCAATAATGTTTTGAATCATCGTTTGA
TCAAACATTACTTTATATTTTAGTGTCGAATAACTGACCAGTGAGCCAGTGATAAACAGTAAAGCAAAGA
AAGGTTTCAGCAGAAAACGAACTGAGAAAGGCATAAAAACAACGTTAAGCGCCGCAACCAGAACAAAGGG
AATAGAAATGACAAAACCAATTTTGACATGCTCTAAATGCGACAAAATCTCGTAAAAATGCAGCAATATT
GGCCAGTTAAGTAAAAACGCAAAGATCATTGCCAGAAGTAAAACCAGCGGAATAACTTTCACCCTGAAAA
GTACAGGCAT

>NXJN01000053.1:E. hormaechei ST-234:K063 
TTAGCCACGGCATTCGCGGAACAAATCGCGGTCAGGATTATAGACGCTGGTGCTTACGTCCCACAGCCCC
AAAATCGATGAGAACAGGTTGTCGTGGGAATATGATTTTTTCGCCGCATTATTTTCAAGGCAAGACATGT
TGATGTGTTTCCCGGCGATAAAGCCCGGTGACATCCAGACCTGCATCGGAATATGCGTCTGCTGATCCGG
TGCCAGTTTGTACGGCGTGCCGTGCAGATATAGCCCGCTTTCGCCCAATGATTCACCATGATCGGACACA
TAAAGCAGCACGGTGTTGTACTGATCGCTGTAATTTTTTAGCTTTTCAATCATCTCAGCTAATACATAGT
CTGTATAACGAAGGGTGTTGTCGTAGGTGTTGACCAATTGTTCCTGAGTACAGTTTTCGATATCGCTACG
TGCACATTCGGGCATGAAGTGGCGATGCTCAGCCGGATAACGCAGGTAATAAGTCGGTCCATGGCTGCCA
ATGATATGGAAGGCGACAAGCTTATCACCTGGCATTTTGGCGATTTCATCATCAAGGTTTTCCAGCATCA
CCTCGTCATGGCACGTTTTGCCATCGCACAGTTTCGGGTTATCACTAGGCTTAATTTCGACAGTCGGGAT
GCGGCTACATACGCCTTTACAACCGCCATCGTTCTCTTTCCATAACAGCGAGACACCGGTTTTCTGCACG
ATGTCGAGGAAATTTTCACTGTTAGATGCTTTTTTACTGTCGTACTCGGTGCGATTCATATTCGAGAACA
TGCACGGAACGGATATTGCGGTAGCGGTACCGCAGGAATGCATATTTTTAAACGAAATAACGCCGCCGGA
TTTGCTGGTAAAGGCATTGGTATCACGCGAATAACCGTTCATCGAGAAATTCTGGCTGCGTGCCGTTTCG
CCAATCACCAGGAACATCAGCGTGGGTTTTTCGTGAGCGACGACGCGTTTAGCATCATTCCCCAGCGTCT
GGAAAGGCACTTTAGTCGTAAAGTACGTATCCTTAACATACTGGAAAGTGCTGTAAGCGTAGTTCGCCGG
GATGATCTCTTTATTCAATGTCGAGTTATTGCGGCCGACAGAGGCATAATCCTGATAATAAAGTGCGGCA
ACACCTGCAATCAAACTCAACGATGCCAGCACGGAGAGCAAACGGTAAGCAATGCCTTTATACCATTTTT
CAGGATATTGAATTTTTATTGAAAAAAGGAGGATGGCAGGAAGGATACCGGTAAAGACGAACCATATAAT
AATTGAGCCATTAAGATAGGAATGCGCTTCCTGGGGGTTAGTTTCAATAATGTTTTGAATCATCGTTTGA
TCAAACATTACTTTATATTTTAGTGTCGAATAACTGACCAGTGAGCCAGTGATAAACAGTAAAGCAAAGA
AAGGTTTCAGCAGAAAACGAACTGAGAAAGGCATAAAAACAACGTTAAGCGCCGCAACCAGAACAAAGGG
AATAGAAATGACAAAACCAATTTTGACATGCTCTAAATGCGACAAAATCTCGTAAAAATGCAGCAATATT
GGCCAGTTAAGTAAAAACGCAAAGATCATTGCCAGAAGTAAAACCAGCGGAATAACTTTCACCCTGAAAA
GTACAGGCAT

>NXJH01000131.1:E. hormaechei KOO6 
TTAGCCACGGCATTCGCGGAACAAATCGCGGTCAGGATTATAGACGCTGGTGCTTACGTCCCACAGCCCC
AAAATCGATGAGAACAGGTTGTCGTGGGAATATGATTTTTTCGCCGCATTATTTTCAAGGCAAGACATGT
TGATGTGTTTCCCGGCGATAAAGCCCGGTGACATCCAGACCTGCATCGGAATATGCGTCTGCTGATCCGG
TGCCAGTTTGTACGGCGTGCCGTGCAGATATAGCCCGCTTTCGCCCAATGATTCACCATGATCGGACACA
TAAAGCAGCACGGTGTTGTACTGATCGCTGTAATTTTTTAGCTTTTCAATCATCTCAGCTAATACATAGT
CTGTATAACGAAGGGTGTTGTCGTAGGTGTTGACCAATTGTTCCTGAGTACAGTTTTCGATATCGCTACG
TGCACATTCGGGCATGAAGTGGCGATGCTCAGCCGGATAACGCAGGTAATAAGTCGGTCCATGGCTGCCA
ATGATATGGAAGGCGACAAGCTTATCACCTGGCATTTTGGCGATTTCATCATCAAGGTTTTCCAGCATCA
CCTCGTCATGGCACGTTTTGCCATCGCACAGTTTCGGGTTATCACTAGGCTTAATTTCGACAGTCGGGAT
GCGGCTACATACGCCTTTACAACCGCCATCGTTCTCTTTCCATAACAGCGAGACACCGGTTTTCTGCACG
ATGTCGAGGAAATTTTCACTGTTAGATGCTTTTTTACTGTCGTACTCGGTGCGATTCATATTCGAGAACA
TGCACGGAACGGATATTGCGGTAGCGGTACCGCAGGAATGCATATTTTTAAACGAAATAACGCCGCCGGA
TTTGCTGGTAAAGGCATTGGTATCACGCGAATAACCGTTCATCGAGAAATTCTGGCTGCGTGCCGTTTCG
CCAATCACCAGGAACATCAGCGTGGGTTTTTCGTGAGCGACGACGCGTTTAGCATCATTCCCCAGCGTCT
GGAAAGGCACTTTAGTCGTAAAGTACGTATCCTTAACATACTGGAAAGTGCTGTAAGCGTAGTTCGCCGG
GATGATCTCTTTATTCAATGTCGAGTTATTGCGGCCGACAGAGGCATAATCCTGATAATAAAGTGCGGCA
ACACCTGCAATCAAACTCAACGATGCCAGCACGGAGAGCAAACGGTAAGCAATGCCTTTATACCATTTTT
CAGGATATTGAATTTTTATTGAAAAAAGGAGGATGGCAGGAAGGATACCGGTAAAGACGAACCATATAAT
AATTGAGCCATTAAGATAGGAATGCGCTTCCTGGGGGTTAGTTTCAATAATGTTTTGAATCATCGTTTGA
TCAAACATTACTTTATATTTTAGTGTCGAATAACTGACCAGTGAGCCAGTGATAAACAGTAAAGCAAAGA
AAGGTTTCAGCAGAAAACGAACTGAGAAAGGCATAAAAACAACGTTAAGCGCCGCAACCAGAACAAAGGG
AATAGAAATGACAAAACCAATTTTGACATGCTCTAAATGCGACAAAATCTCGTAAAAATGCAGCAATATT
GGCCAGTTAAGTAAAAACGCAAAGATCATTGCCAGAAGTAAAACCAGCGGAATAACTTTCACCCTGAAAA
GTACAGGCAT

>NG_050417.1 E. coli SHP45 pHNSHP45 mcr-1 
CGCATAATTTTTTATATCAGATAAATTGTACTGGATTTCTTAAAAAATTGCAGTATAATTGCCGTAATTA
TCCCACCGTTTATTTTTTGAGTAGTTTCTCATGATGCAGCATACTTCTGTGTGGTACCGACGCTCGGTCA
GTCCGTTTGTTCTTGTGGCGAGTGTTGCCGTTTTCTTGACCGCGACCGCCAATCTTACCTTTTTTGATAA
AATCAGCCAAACCTATCCCATCGCGGACAATCTCGGCTTTGTGCTGACGATCGCTGTCGTGCTCTTTGGC
GCGATGCTACTGATCACCACGCTGTTATCATCGTATCGCTATGTGCTAAAGCCTGTGTTGATTTTGCTAT
TAATCATGGGCGCGGTGACCAGTTATTTTACTGACACTTATGGCACGGTCTATGATACGACCATGCTCCA
AAATGCCCTACAGACCGACCAAGCCGAGACCAAGGATCTATTAAACGCAGCGTTTATCATGCGTATCATT
GGTTTGGGTGTGCTACCAAGTTTGCTTGTGGCTTTTGTTAAGGTGGATTATCCGACTTGGGGCAAGGGTT
TGATGCGCCGATTGGGCTTGATCGTGGCAAGTCTTGCGCTGATTTTACTGCCTGTGGTGGCGTTCAGCAG
TCATTATGCCAGTTTCTTTCGCGTGCATAAGCCGCTGCGTAGCTATGTCAATCCGATCATGCCAATCTAC
TCGGTGGGTAAGCTTGCCAGTATTGAGTATAAAAAAGCCAGTGCGCCAAAAGATACCATTTATCACGCCA
AAGACGCGGTACAAGCAACCAAGCCTGATATGCGTAAGCCACGCCTAGTGGTGTTCGTCGTCGGTGAGAC
GGCACGCGCCGATCATGTCAGCTTCAATGGCTATGAGCGCGATACTTTCCCACAGCTTGCCAAGATCGAT
GGCGTGACCAATTTTAGCAATGTCACATCGTGCGGCACATCGACGGCGTATTCTGTGCCGTGTATGTTCA
GCTATCTGGGCGCGGATGAGTATGATGTCGATACCGCCAAATACCAAGAAAATGTGCTGGATACGCTGGA
TCGCTTGGGCGTAAGTATCTTGTGGCGTGATAATAATTCGGACTCAAAAGGCGTGATGGATAAGCTGCCA
AAAGCGCAATTTGCCGATTATAAATCCGCGACCAACAACGCCATCTGCAACACCAATCCTTATAACGAAT
GCCGCGATGTCGGTATGCTCGTTGGCTTAGATGACTTTGTCGCTGCCAATAACGGCAAAGATATGCTGAT
CATGCTGCACCAAATGGGCAATCACGGGCCTGCGTATTTTAAGCGATATGATGAAAAGTTTGCCAAATTC
ACGCCAGTGTGTGAAGGTAATGAGCTTGCCAAGTGCGAACATCAGTCCTTGATCAATGCTTATGACAATG
CCTTGCTTGCCACCGATGATTTCATCGCTCAAAGTATCCAGTGGCTGCAGACGCACAGCAATGCCTATGA
TGTCTCAATGCTGTATGTCAGCGATCATGGCGAAAGTCTGGGTGAGAACGGTGTCTATCTACATGGTATG
CCAAATGCCTTTGCACCAAAAGAACAGCGCAGTGTGCCTGCATTTTTCTGGACGGATAAGCAAACTGGCA
TCACGCCAATGGCAACCGATACCGTCCTGACCCATGACGCGATCACGCCGACATTATTAAAGCTGTTTGA
TGTCACCGCGGACAAAGTCAAAGACCGCACCGCATTCATCCGCTGATTTCTCCCTGTATTTTTTCCAAAC
CCACCGCACACTCCATTCGTATTATGGGCGGTGGGGTGGGGTTTGTTATGCCGTATTTATCAAATAAACG
CCTACT

>NG_052893.1 S. Typhimurium pMCR16_P053 mcr-1 
CGCATAATTTTTTATATCAGATAAATTGTACTGGATTTCTTAAAAAATTGCAGTATAATTGCCGCAATTA
TCCCACCGTTTATTTTTTTAATAGTTTCTCATGATGCAGCATACTTCTGTGTGGTACCGACGCTCGGTCA
GTCCGTTTGTTCTTGTGGCGAGTGTTGCCGTTTTCTTGACCGCGACCGCCAATCTTACCTTTTTTGATAA
AATCAGCCAAACCTATCCCATCGCGGACAATCTCGGCTTTGTGCTGACGATCGCTGTCGTGCTCTTTGGC
GCGATGCTACTGATCACCACGCTGTTATCATCGTATCGCTATGTGCTAAAGCCTGTGTTGATTTTGCTAT
TAATCATGGGCGCGGTGACCAGTTATTTTACTGACACTTATGGCACGGTCTATGATACGACCATGCTCCA
AAATGCCCTACAGACCGACCAAGCCGAGACCAAGGATCTATTAAACGCAGCGTTTATCATGCGTATCATT
GGTTTGGGTGTGCTACCAAGTTTGCTTGTGGCTTTTGTTAAGGTGGATTATCCGACTTGGGGCAAGGGTT
TGATGCGCCGATTGGGCTTGATCGTGGCAAGTCTTGCGCTGATTTTACTGCCTGTGGTGGCGTTCAGCAG
TCATTATGCCAGTTTCTTTCGCGTGCATAAGCCGCTGCGTAGCTATGTCAATCCGATCATGCCAATCTAC
TCGGTGGGTAAGCTTGCCAGTATTGAGTATAAAAAAGCCAGTGCGCCAAAAGATACCATTTATCACGCCA
AAGACGCGGTACAAGCAACCAAGCCTGATATGCGTAAGCCACGCCTAGTGGTGTTCGTCGTCGGTGAGAC
GGCACGCGCCGATCATGTCAGCTTCAATGGCTATGAGCGCGATACTTTCCCACAGCTTGCCAAGATCGAT
GGCGTGACCAATTTTAGCAATGTCACATCGTGCGGCACATCGACGGCGTATTCTGTGCCGTGTATGTTCA
GCTATCTGGGCGCGGATGAGTATGATGTCGATACCGCCAAATACCAAGAAAATGTGCTGGATACGCTGGA
TCGCTTGGGCGTAAGTATCTTGTGGCGTGATAATAATTCGGACTCAAAAGGCGTGATGGATAAGCTGCCA
AAAGCGCAATTTGCCGATTATAAATCCGCGACCAACAACGCCATCTGCAACACCAATCCTTATAACGAAT
GCCGCGATGTCGGTATGCTCGTTGGCTTAGATGACTTTGTCGCTGCCAATAACGGCAAAGATATGCTGAT
CATGCTGCACCAAATGGGCAATCACGGGCCTGCGTATTTTAAGCGATATGATGAAAAGTTTGCCAAATTC
ACGCCAGTGTGTGAAGGTAATGAGCTTGCCAAATGCGAACATCAGTCCTTGATCAATGCTTATGACAATG
CCTTGCTTGCCACCGATGATTTCATCGCTCAAAGTATCCAGTGGCTGCAGACGCACAGCAATGCCTATGA
TGTCTCAATGCTGTATGTCAGCGATCATGGCGAAAGTCTGGGTGAGAACGGTGTCTATCTACATGGTATG
CCAAATGCCTTTGCACCAAAAGAACAGCGCAGTGTGCCTGCATTTTTCTGGACGGATAAGCAAACTGGCA
TCACGCCAATGGCAACCGATACCGTCCTGACCCATGACGCGATCACGCCGACATTATTAAAGCTGTTTGA
TGTCACCGCGGACAAAGTCAAAGACCACACCGCATTCATCCGCTGATTTCTCCCTGTATTTTTTCCAAAC
CCACCGCACACTCCATTCGTATTATGGGCGGTGGGGTGGGGTTTGTTATGCCGTATTTATCAAATAAACG
CCTACT

>NG_052861.1 E. coli pHeNE867 mcr-1.3 
CGCATAATTTTTTATATCAGATAAATTGTACTGGATTTCTTAAAAAATTGCAGTAAAATTGCCGCAATTA
TCCCACCGTTTATTTTTTGAGTAGTTTCTCATGATGCAGCATACTTCTGTGTGGTACCGACGCTCGGTCA
GTCCGTTTGTTCTTGTGGCGAGTGTTGCCGTTTTCTTGACCGCGACCGCCAATCTTACCTTTTTTGATAA
GGTCAGCCAAACCTATCCCATCGCGGACAATCTCGGCTTTGTGCTGACGATCGCTGTCGTGCTCTTTGGC
GCGATGCTACTGATCACCACGCTGTTATCATCGTATCGCTATGTGCTAAAGCCTGTGTTGATTTTGCTAT
TAATCATGGGCGCGGTGACCAGTTATTTTACTGACACTTATGGCACGGTCTATGATACGACCATGCTCCA
AAATGCCCTACAGACCGACCAAGCCGAGACCAAGGATCTATTAAACGCAGCGTTTATCATGCGTATCATT
GGTTTGGGTGTGCTACCAAGTTTGCTTGTGGCTTTTGTTAAGGTGGATTATCCGACTTGGGGCAAGGGTT
TGATGCGCCGATTGGGCTTGATCGTGGCAAGTCTTGCGCTGATTTTACTGCCTGTGGTGGCGTTCAGCAG
TCATTATGCCAGTTTCTTTCGCGTGCATAAGCCGCTGCGTAGCTATGTCAATCCGATCATGCCAATCTAC
TCGGTGGGTAAGCTTGCCAGTATTGAGTATAAAAAAGCCAGTGCGCCAAAAGATACCATTTATCACGCCA
AAGACGCGGTACAAGCAACCAAGCCTGATATGCGTAAGCCACGCCTAGTGGTGTTCGTCGTCGGTGAGAC
GGCACGCGCCGATCATGTCAGCTTCAATGGCTATGAGCGCGATACTTTCCCACAGCTTGCCAAGATCGAT
GGCGTGACCAATTTTAGCAATGTCACATCGTGCGGCACATCGACGGCGTATTCTGTGCCGTGTATGTTCA
GCTATCTGGGCGCGGATGAGTATGATGTCGATACCGCCAAATACCAAGAAAATGTGCTGGATACGCTGGA
TCGCTTGGGCGTAAGTATCTTGTGGCGTGATAATAATTCGGACTCAAAAGGCGTGATGGATAAGCTGCCA
AAAGCGCAATTTGCCGATTATAAATCCGCGACCAACAACGCCATCTGCAACACCAATCCTTATAACGAAT
GCCGCGATGTCGGTATGCTCGTTGGCTTAGATGACTTTGTCGCTGCCAATAACGGCAAAGATATGCTGAT
CATGCTGCACCAAATGGGCAATCACGGGCCTGCGTATTTTAAGCGATATGATGAAAAGTTTGCCAAATTC
ACGCCAGTGTGTGAAGGTAATGAGCTTGCCAAGTGCGAACATCAGTCCTTGATCAATGCTTATGACAATG
CCTTGCTTGCCACCGATGATTTCATCGCTCAAAGTATCCAGTGGCTGCAGACGCACAGCAATGCCTATGA
TGTCTCAATGCTGTATGTCAGCGATCATGGCGAAAGTCTGGGTGAGAACGGTGTCTATCTACATGGTATG
CCAAATGCCTTTGCACCAAAAGAACAGCGCAGTGTGCCTGCATTTTTCTGGACGGATAAGCAAACTGGCA
TCACGCCAATGGCAACCGATACCGTCCTGACCCATGACGCGATCACGCCGACATTATTAAAGCTGTTTGA
TGTCACCGCGGACAAAGTCAAAGACCGCACCGCATTCATCCGCTGATTTCTCCCTGTATTTTTTCCAAAC
CCACCGCACACTCCATTCGTATTATGGGCGGTGGGGTGGGGTTTGTTATGCCGTATTTATCAAATAAACG
CCTACT

>NG_055582.1 E. coli pLV23529-MCR-1.9 
CGCATAATTTTTTATATCAGATAAATTGTACTGGATTTCTTAAAAAATTGCAGTATAATTGCCGCAATTA
TCCCACCGTTTATTTTTTGAGTAGTTTCTCATGATGCAGCATACTTCTGTGTGGTACCGACGCTCGGTCA
GTCCGTTTGTTCTTGTGGCGAGTGTTGCCGTTTTCTTGACCGCGACCGCCAATCTTACCTTTTTTGATAA
AATCAGCCAAACCTATCCCATCGCGGACAATCTCGGCTTTGTGCTGACGATCGCTGTCGTGCTCTTTGGC
GCGATGCTACTGATCACCACGCTGTTATCATCGTATCGCTATGTGCTAAAGCCTGTGTTGATTTTGCTAT
TAATCATGGGCGCGGTGACCAGTTATTTTACTGACACTTATGGCACGGTCTATGATACGACCATGCTCCA
AAATGCCCTACAGACCGACCAAGCCGAGACCAAGGATCTATTAAACGCAGCGTTTATCATGCGTATCATT
GGTTTGGGTGTGCTACCAAGTTTGCTTGTGGCTTTTGTTAAGGTGGATTATCCGACTTGGGGCAAGGGTT
TGATGCGCCGATTGGGCTTGATCGTGGCAAGTCTTGCGCTGATTTTACTGCCTGTGGTGGCGTTCAGCAG
TCATTATGCCAGTTTCTTTCGCGTGCATAAGCCGCTGCGTAGCTATGTCAATCCGATCATGCCAATCTAC
TCGGTGGGTAAGCTTGCCAGTATTGAGTATAAAAAAGCCAGTGCGCCAAAAGATACCATTTATCACGCCA
AAGACGCGGTACAAGCAACCAAGCCTGATATGCGTAAGCCACGCCTAGTGGTGTTCGTCGTCGGTGAGAC
GGCACGCGCCGATCATGTCAGCTTCAATGGCTATGAGCGCGATACTTTCCCACAGCTTGCCAAGATCGAT
GGCGTGACCAATTTTAGCAATGTCACATCGTGCGGCACATCGACGGCGTATTCTGTGCCGTGTATGTTCA
GCTATCTGGGCGCGGATGAGTATGATGTCGATACCGCCAAATACCAAGAAAATGTGCTGGATACGCTGGA
TCGCTTGGGCGTAAGTATCTTGTGGCGTGATAATAATTCGGACTCAAAAGGCGTGATGGATAAGCTGCCA
AAAGCGCAATTTGCCGATTATAAATCCGCGACCAACAACGCCATCTGCAACACCAATCCTTATAACGAAT
GCCGCGATGTCGGTATGCTCGTTGGCTTAGATGACTTTGTCGCTGCCAATAACGGCAAAGATATGCTGAT
CATGCTGCACCAAATGGGCAATCACGGGCCTGCGTATTTTAAGCGATATGATGAAAAGTTTGCCAAATTC
ACGCCAGCGTGTGAAGGTAATGAGCTTGCCAAGTGCGAACATCAGTCCTTGATCAATGCTTATGACAATG
CCTTGCTTGCCACCGATGATTTCATCGCTCAAAGTATCCAGTGGCTGCAGACGCACAGCAATGCCTATGA
TGTCTCAATGCTGTATGTCAGCGATCATGGCGAAAGTCTGGGTGAGAACGGTGTCTATCTACATGGTATG
CCAAATGCCTTTGCACCAAAAGAACAGCGCAGTGTGCCTGCATTTTTCTGGACGGATAAGCAAACTGGCA
TCACGCCAATGGCAACCGATACCGTCCTGACCCATGACGCGATCACGCCGACATTATTAAAGCTGTTTGA
TGTCACCGCGGACAAAGTCAAAGACCGCACCGCATTCATCCGCTGATTTCTCCCTGTATTTTTTCCAAAC
CCACCGCACACTCCATTCGTATTATGGGCGGTGGGGTGGGGTTTGTTATGCCGTATTTATCAAATAAACG
CCTACT

>NG_057460.1 K. pneumoniae pKSC24 mcr-1.14
CGCATAATTTTTTATATCAGATAAATTGTACTGGATTTCTTAAAAAATTGCAGTATAATTGCCGTAATTA
TCCCACCGTTTATTTTTTGAGTAGTTTCTCATGATGCAGCATACTTCTGTGTGGTACCGACGCTCGGTCA
GTCCGTTTGTTCTTGTGGCGAGTGTTGCCGTTTTCTTGACCGCGACCGCCAATCTTACCTTTTTTGATAA
GGTCAGCCAAACCTATCCCATCGCGGACAATCTCGGCTTTGTGCTGACGATCGCTGTCGTGCTCTTTGGC
GCGATGCTACTGATCACCACGCTGTTATCATCGTATCGCTATGTGCTAAAGCCTGTGTTGATTTTGCTAT
TAATCATGGGCGCGGTGACCAGTTATTTTACTGACACTTATGGCACGGTCTATGATACGACCATGCTCCA
AAATGCCCTACAGACCGACCAAGCCGAGACCAAGGATCTATTAAACGCAGCGTTTATCATGCGTATCATT
GGTTTGGGTGTGCTACCAAGTTTGCTTGTGGCTTTTGTTAAGGTGGATTATCCGACTTGGGGCAAGGGTT
TGATGCGCCGATTGGGCTTGATCGTGGCAAGTCTTGCGCTGATTTTACTGCCTGTGGTGGCGTTCAGCAG
TCATTATGCCAGTTTCTTTCGCGTGCATAAGCCGCTGCGTAGCTATGTCAATCCGATCATACCAATCTAC
TCGGTGGGTAAGCTTGCCAGTATTGAGTATAAAAAAGCCAGTGCGCCAAAAGATACCATTTATCACGCCA
AAGACGCGGTACAAGCAACCAAGCCTGATATGCGTAAGCCACGCCTAGTGGTGTTCGTCGTCGGTGAGAC
GGCACGCGCCGATCATGTCAGCTTCAATGGCTATGAGCGCGATACTTTCCCACAGCTTGCCAAGATCGAT
GGCGTGACCAATTTTAGCAATGTCACATCGTGCGGCACATCGACGGCGTATTCTGTGCCGTGTATGTTCA
GCTATCTGGGCGCGGATGAGTATGATGTCGATACCGCCAAATACCAAGAAAATGTGCTGGATACGCTGGA
TCGCTTGGGCGTAAGTATCTTGTGGCGTGATAATAATTCGGACTCAAAAGGCGTGATGGATAAGCTGCCA
AAAGCGCAATTTGCCGATTATAAATCCGCGACCAACAACGCCATCTGCAACACCAATCCTTATAACGAAT
GCCGCGATGTCGGTATGCTCGTTGGCTTAGATGACTTTGTCGCTGCCAATAACGGCAAAGATATGCTGAT
CATGCTGCACCAAATGGGCAATCACGGGCCTGCGTATTTTAAGCGATATGATGAAAAGTTTGCCAAATTC
ACGCCAGTGTGTGAAGGTAATGAGCTTGCCAAGTGCGAACATCAGTCCTTGATCAATGCTTATGACAATG
CCTTGCTTGCCACCGATGATTTCATCGCTCAAAGTATCCAGTGGCTGCAGACGCACAGCAATGCCTATGA
TGTCTCAATGCTGTATGTCAGCGATCATGGCGAAAGTCTGGGTGAGAACGGTGTCTATCTACATGGTATG
CCAAATGCCTTTGCACCAAAAGAACAGCGCAGTGTGCCTGCATTTTTCTGGACGGATAAGCAAACTGGCA
TCACGCCAATGGCAACCGATACCGTCCTGACCCATGACGCGATCACGCCGACATTATTAAAGCTGTTTGA
TGTCACCGCGGACAAAGTCAAAGACCGCACCGCATTCATCCGCTGATTTCTCCCTGTATTTTTTCCAAAC
CCACCGCACACTCCATTCGTATTATGGGCGGTGGGGTGGGGTTTGTTATGCCGTATTTATCAAATAAACG
CCTACT

>NG_051171.1 E. coli pKP37-BE mcr-2.1
ACAGCCCCTTTATTTATCTGCACAATATATCTAGATTCTACAACGACATTGAAGTATAATCGCCAACTTG
TATCGTATATGGCATTTGTGGGTAATTTCTATGACATCACATCACTCTTGGTATCGCTATTCTATCAATC
CTTTTGTGCTGATGGGTTTGGTGGCGTTATTTTTGGCAGCGACAGCGAACCTGACATTTTTTGAAAAAGC
GATGGCGGTCTATCCTGTATCGGATAACTTAGGCTTTATCATCTCAATGGCGGTGGCGGTGATGGGTGCT
ATGCTACTGATTGTCGTGCTGTTATCCTATCGCTATGTGCTAAAGCCTGTCCTGATTTTGCTACTGATTA
TGGGTGCGGTGACGAGCTATTTTACCGATACTTATGGCACGGTCTATGACACCACCATGCTCCAAAATGC
CATGCAAACCGACCAAGCCGAGTCTAAGGACTTGATGAATTTGGCGTTTTTTGTGCGAATTATCGGGCTT
GGCGTGTTGCCAAGTGTGTTGGTCGCAGTTGCCAAAGTCAATTATCCAACATGGGGCAAAGGTCTGATTC
AGCGTGCGATGACATGGGGTGTCAGCCTTGTGCTGTTGCTTGTGCCGATTGGACTATTTAGCAGTCAGTA
TGCGAGTTTCTTTCGGGTGCATAAGCCAGTGCGTTTTTATATCAACCCGATTACGCCGATTTATTCGGTG
GGTAAGCTTGCCAGTATCGAGTACAAAAAAGCCACTGCGCCAACAGACACCATCTATCATGCCAAAGACG
CCGTGCAGACCACCAAGCCGAGCGAGCGTAAGCCACGCCTAGTGGTGTTCGTCGTCGGTGAGACGGCGCG
TGCTGACCATGTGCAGTTCAATGGCTATGGCCGTGAGACTTTCCCGCAGCTTGCCAAAGTTGATGGCTTG
GCGAATTTTAGCCAAGTGACATCGTGTGGCACATCGACGGCGTATTCTGTGCCGTGTATGTTCAGCTATT
TGGGTCAAGATGACTATGATGTCGATACCGCCAAATACCAAGAAAATGTGCTAGATACGCTTGACCGCTT
GGGTGTGGGTATCTTGTGGCGTGATAATAATTCAGACTCAAAAGGCGTGATGGATAAGCTACCTGCCACG
CAGTATTTTGATTATAAATCAGCAACCAACAATACCATCTGTAACACCAATCCCTATAACGAATGCCGTG
ATGTCGGTATGCTTGTCGGGCTAGATGACTATGTCAGCGCCAATAATGGCAAAGATATGCTCATCATGCT
ACACCAAATGGGCAATCATGGGCCGGCGTACTTTAAGCGTTATGATGAGCAATTTGCCAAATTCACCCCC
GTGTGCGAAGGCAACGAGCTTGCCAAATGCGAACACCAATCACTCATCAATGCCTATGACAATGCGCTAC
TTGCGACTGATGATTTTATCGCCAAAAGCATCGATTGGCTAAAAACGCATGAAGCGAACTACGATGTCGC
CATGCTCTATGTCAGTGACCACGGCGAGAGCTTGGGCGAAAATGGTGTCTATCTGCATGGTATGCCAAAT
GCCTTTGCACCAAAAGAACAGCGAGCTGTGCCTGCGTTTTTTTGGTCAAATAATACGACATTCAAGCCAA
CTGCCAGCGATACTGTGCTGACGCATGATGCGATTACGCCAACACTGCTTAAGCTGTTTGATGTCACAGC
GGGCAAGGTCAAAGACCGCGCGGCATTTATCCAGTAAGTTATCATCATAACCCAATCTCAAGCCATCACA
CTACGGTATCGTGTGATGGCGCAGGGCGGATTTTGCAATCTATTTTGCAATGTTTTTTTAGGAATGT

>NG_055496.1 Moraxella pluranimalium CCUG 54913 mcr-2.2  
TGCACTATTTTATTTATCTGCACAATATATCTAGATTCTCCAACGACATTGAAGTATAATCGCCAACTTG
TATTGTATATGGCATTTGTGGGTAATCTTTATGACATCACAGCACTCTTGGTATCGCTACTCCATCAATC
CTTTTGTACTGATGGGTTTGGTGGCGTTATTTTTGGCGGCAACAGCGAACCTGACATTTTTTGAAAAAGC
GATGGCGGTCTATCCTGTATCGGATAACTTAGGCTTTATCATCTCAATGGCGGTTGCACTGATGGGTGCT
ATGCTATTGATTGTCGTGCTATTATCCTATCGCTATGTGCTAAAGCCTGTGCTGATTTTATTACTTATCA
TGGGTGCGGTGACGAGCTATTTTACCGATACTTATGGCACGGTCTATGATACCACCATGCTCCAAAATGC
CATGCAAACCGACCAAGCTGAATCTAAAGACTTGATGAATTTGGCGTTTTTTGTGCGGATTATCGGGCTT
GGCGTGTTGCCAAGTGTGTTGGTCGCATTTGCCAAAGTCAATTATCCAACATGGGGCAAAGGCCTGATTC
AGCGTGCGATGACGTGGGGTGTCAGCCTTGTGCTGTTGCTTGTGCCGATTGGGCTATTTAGCAGTCAGTA
TGCGAGTTTCTTTCGGGTGCATAAGCCAGTGCGTTTTTATATCAATCCGATTACGCCGATTTATTCGGTG
GGCAAGCTTGCCAGTATCGAGTACAAAAAAGCCACTGCACCAACAGACACCATCTATCATGCCAAAGATG
CCGTGCAGACCACCAAGCCTAGCGAGCGTAAGCCACGCCTAGTAGTGTTCGTCGTCGGTGAGACGGCGCG
TGCTGACCATGTGCAGTTCAATGGCTATGGCCGTGAGACTTTCCCACAGCTTGCCAAAGTTGATGGCTTG
GCGAATTTTAGCCAAGTGACATCGTGTGGCACATCGACAGCGTATTCTGTGCCGTGTATGTTTAGCTATT
TGGGTCAAGATGACTATGATGTCGATACCGCCAAATACCAAGAAAATGTGCTAGATACGCTTGACCGCTT
GGGCGTGGATATCTTGTGGCGTGATAATAATTCAGACTCAAAAGGCGTGATGGATAAGCTACCTACCACG
CAGTATTTTGATTATAAATCAGCGACCAACAACACCATCTGTAACACCAATCCCTTTAATGAATGCCGTG
ATGTCGGTATGCTTGTTGGGCTAGATGACTATGTCAGTGCCAATAATGGCAAAGATATGCTCATCATGCT
ACACCAAATGGGCAATCATGGGCCGGCGTACTTTAAGCGTTATGATGAGCAATTTGCCAAATTCACCCCT
GTGTGCGAAGGCAATGAGCTTGCCAAATGCGAACACCAATCACTCATCAATGCCTATGATAATGCACTAC
TTGCCACCGATGATTTTATCGCCAAAAGTATCGATTGGCTAAAAACACATGAAGCAAACTACGATGTCGC
TATGCTCTATGTCAGCGACCACGGCGAGAGCTTGGGCGAGAATGGTGTCTATCTGCATGGTATGCCAAAT
GCCTTTGCACCAAAAGAACAGCGAGCCGTGCCTGCGTTTTTTTGGTCAAATAATACGACATTCAAGCCAA
CTGCCAGCGACACTGTGCTGACGCATGATGCGATTACCCCGACATTGCTTAAGCTGTTTGATGTCACAGC
CGACAAGGTCAAAGACCGCACGGCATTTATCCAGTAAGTTATCAGCATCACCCAATCCCAAGCCATCATA
CTACATCATCGTGTGATGGCAAAGGGCGGTTTTGCAATGTGTTTTGCAATGTTTTTTTAGGAATGTA


>NG_065452.1 E. coli ECCTRSRTH05 mcr-2.3 
TCAAAGTGATCTACTATTCCGAACAGTTATTTAGATTCTACAACGACATTGAAGTATAATCGCCAACTTG
TATCGTCTATGGCAATTGCGGGTAACATCTATGACATCACATCACTCTTGGTATCGCTATTCTATCAATC
CCTTTGTGCTGATGGGTTTGGTGGCGTTATTTTTGGCAGCGACAGCGAACCTGACATTTTTTGAAAAAGC
GATGGCGGTCTATCCTGTATCGGATAACTTAGGCTTTATCATCTCAATGGCGGTGGCGGTGATGGGTGCT
ATGCTATTGATTGTTGTGCTATTATCCTATCGCTATGTGCTAAAGCCTGTGCTGATTTTGCTGCTTATCA
TGGGTGCGGTGACGAGCTATTTTACCGATACTTATGGCACGGTCTATGACACCACCATGCTCCAAAATGC
CATGCAAACCGACCAAGCCGAGTCTAAAGACTTGATGAATTTGGCGTTTTTTGTGCGGATTATCGGGCTT
GGCGTGTTGCCAAGTCTATTGGTCGCAGTTGCCAAAGTGGGTTATCCAACATGGGGCAAAAGCCTGATTC
AGCGTGCGATGACGTGGGGTGTCAGCCTTGTGTTGTTGCTTGTGCCGATTGGGTTATTTAGCAGTCAGTA
TGCGAGTTTCTTTCGGGTGCATAAGCCAGTGCGTTTTTATATCAACCCGATTACGCCGATTTATTCGGTG
GGTAAGCTTGCCAGTATCGAGTACAAAAAAGCCACTGCACCAACAGACACCATCTATCATGCCAAAGATG
CCGTGCAGACCACCAAGCCTAGCGAGCGTAAGCCCCGTCTAGTGGTGTTCGTCGTCGGTGAGACGGCGCG
TGCTGACCATGTGCAGTTCAATGGCTATAGCCGTGAGACTTTCCCGCAGCTTGCCAAAGTTGATGGCTTG
GCGAACTTTAGCCAAGTGACATCGTGTGGCACATCGACGGCGTATTCTGTGCCGTGTATGTTCAGCTATT
TGGGTCAAGATGACTATGATGTCGATACCGCCAAATACCAAGAAAATGTGCTAGATACGCTTGACCGCTT
GGGCGTGGGTATCTTGTGGCGTGATAATAATTCAGACTCAAAAGGCGTGATGGATAAGCTACCTGCTACG
CAGTATTTTGATTATAAATCAGCGACCAACAACACCATCTGTAACACCAACCCTTATAATGAATGTCGTG
ATGTCGGTATGCTTGTTGGGCTTGATGACTATGTCAGCGCCAATAATGGCAAAGATATGCTCATCATGCT
ACACCAAATGGGCAATCATGGGCCGGCGTACTTTAAGCGTTATGATGAGCAATTTACCAAATTCACCCCT
GTGTGCGAAGGCAACGAGCTTGCCAAATGCGAACATCAATCGCTCATCAATGCCTATGATAATGCACTGC
TTGCCACCGATGATTTTATCGCCAAAAGTATCGATTGGCTAAAAACACATGAAGCAAACTACGATGTCGC
CATGCTCTATGTCAGCGACCACGGCGAGAGCTTGGGCGAAAATGGTGTCTATCTGCATGGTATGCCAAAT
GCCTTTGCACCAAAAGAACAACGAGCCGTACCTGTGTTTTTTTGGTCAAATAATACGACATTCAAGCCAA
CTGCCAGCGATACTGCATTGACCCATGATGCGATTACGCCGACATTGCTTAAGCTGTTTGATGTCACAGC
TGATAAGGTCAAAGACCGCACGGCATTTATCCAGTAAGTTATCAGCATAACCCAATACCGAGCCATCACA
CTGCATTATCGTGTGATGGCAAAGGGTAGATTTGCAACATTTTTTTTGGGCGTAATAGACATTTTTC

>NG_055492.1 K. pneumoniae PB517 mcr-3.4 
CAATGTGGGAGTATCTGTAATGACCCACTGAAATCCTGCTCAGGTCATAATGAGTGATGTCTCGTTAGAA
AGTGATTGTTGGACTATTAATGGAGTAAGTATGCCTTCCCTTATAAAAATAAAAATTGTTCCGCTTATGT
TCTTTTTGGCACTGTATTTTGCATTTATGCTGAACTGGCGTGGAGTTCTCCATTTTTACGAAATCCTTTA
CAAATTAGAAGATTTTAAGTTTGGTTTCGCCATTTCATTACCAATATTGCTTGTTGCAGCGCTTAACTTT
GTATTTGTTCCATTTTCGATACGGTATTTAATAAAGCCTTTTTTTGCACTTCTTATCGCACTTAGTGCAA
TCGTTAGTTACACAATGATGAAGTATAGAGTCTTGTTTGATCAAAACATGATTCAGAATATTTTTGAAAC
CAATCAAAATGAGGCGTTAGCATATTTAAGCTTACCAATTATAGTATGGGTTACTATTGCTGGTTTTATC
CCTGCCATTTTACTTTTCTTTGTTGAAATTGAATATGAGGAAAAATGGTTCAAAGGGATTCTAACTCGTG
CCCTATCGATGTTTGCATCACTTATAGTGATTGCGGTTATTGCAGCACTATACTATCAAGATTATGTGTC
AGTGGGGCGCAACAATTCAAACCTCCAGCGTGAGATTGTTCCAGCCAATTTCGTTAATAGTACCGTTAAA
TACGTTTACAATCGTTATCTTGCTGAACCAATCCCATTTACAACTTTAGGTGATGATGCAAAACGGGATA
CTAATCAAAGTAAGCCCACGTTGATGTTTCTGGTCGTTGGTGAAACCGCTCGTGGTAAAAATTTCTCGAT
GAATGGCTATGAGAAAGACACCAATCCATTTACCAGTAAATCTGGTGGCGTGATCTCCTTTAATGATGTT
CGTTCGTGTGGGACTGCAACCGCTGTATCCGTCCCCTGCATGTTCTCCAATATGGGGAGAAAGGAGTTTG
ATGATAATCGCGCTCGCAATAGCGAGGGCCTGCTAGATGTGTTGCAAAAAACGGGGATCTCCATTTTTTG
GAAGGAGAACGATGGAGGCTGCAAAGGCGTCTGCGACCGAGTACCTAACATCGAAATCGAACCAAAGGAT
CACCCTAAGTTCTGCGATAAAAACACATGCTATGACGAGGTTGTCCTTCAAGACCTCGATAGTGAAATTG
CTCAAATGAAAGGGGATAAGCTGGTTGTCTTCCACCTGATAGGTAGCCATGGCCCAACCTACTACAAGCG
CTACCCTGATGCTCATCGTCAGTTCACCCCTGACTGTCCACGCAGTGATATTGAAAACTGCACAGATGAA
GAGCTCACCAACACCTATGACAACACCATCCGCTACACCGATTTCGTGATTGGAGAGATGATTGCCAAGT
TGAAAACCTACGAAGATAAGTACAACACCGCGTTGCTCTACGTCTCCGATCATGGTGAATCACTGGGAGC
ATTAGGGCTTTACCTACACGGTACACCGTACCAGTTTGCACCGGATGATCAGACCCGTGTTCCTATGCAG
GTGTGGATGTCACCTGGATTTACCAAAGAGAAAGGCGTTGATATGGCGTGTTTGCAGCAGAAAGCCGCTG
ATACTCGTTACTCACACGATAATATTTTCTCATCTGTATTGGGTATCTGGGACGTCAAAACATCAGTTTA
CGAAAAGGGTCTAGATATTTTCAGTCAATGTCGTAATGTTCAATAAATTACATTATTGGGGGCTCAGGCC
CCCAATCATCTGTTAAATAATAGGTTTATTACTATTGTCCGTGTATTTCATGGTTGAAATTTTTAACGGG
CAAATC

>NG_055497.1 C. freundii D36-1 mcr-3.19 
AAAATTTATTTATGGAGGTAAAAAAGGATGAGTCAAGTTGTTGATTTTTTACAAAGATGTCTCGTTAGAA
AGTGATTGTTGGACTATTAATGGAGTAAGTATGCCTTCCCTTATAAAAATAAAAATTGTTCCGCTTATGT
TCTTTTTGGCACTGTATTTTGCATTTGTGCTGAACTGGCGTGGAGTTCTCCATTTTTACGAAATCCTTTA
CAAATTAGAAGATTTTAAGTTTGGTTTCGCCATTTCATTACCAATATTGCTTGTTGCAGCGCTTAACTTT
GTATTTGTTCCATTTTCGATACGGTATTTAATAAAGCCTTTTTTTGCACTTCTTATCGCACTTAGTGCAA
TCGTTAGTTACACAATGATGAAGTATAGAGTCTTGTTTGATCAAAACATGATTCAGAATATTTTTGAAAC
CAATCAAAATGAGGCGTTAGCATATTTAAGCTTACCAATTATAGTATGGGTTACTATTGCTGGTTTTATC
CCTGCCATTTTACTTTTCTTTGTTGAAATTGAATATGAGGAAAAATGGTTCAAAGGGATTCTAACTCGTG
CCCTATCGATGTTTGCATCACTTATAGTGATTGCGGTTATTGCAGCACTATACTATCAAGATTATGTGTC
AGTGGGGCGCAACAATTCAAACCTCCAGCGTGAGATTGTTCCAGCCAATTTCGTTAATAGTACCGTTAAA
TACGTTTACAATCGTTATCTTGCTGAACCAATCCCATTTACAACTTTAGGTGATGATGCAAAACGGGATA
CTAATCAAAGTAAGCCCACGTTGATGTTTCTGGTCGTTGGTGAAACCGCTCGTGGTAAAAATTTCTCGAT
GAATGGCTATGAGAAAGACACCAATCCATTTACCAGTAAATCTGGTGGCGTGATCTCCTTTAATGATGTT
CGTTCGTGTGGGACTGCAACCGCTGTATCCGTCCCCTGCATGTTCTCCAATATGGGGAGAAAGGAGTTTG
ATGATAATCGCGCTCGCAATAGCGAGGGCCTGCTAGATGTGTTGCAAAAAACGGGGATCTCCATTTTTTG
GAAGGAGAACGATGGAGGCTGCAAAGGCGTCTGCGACCGAGTACCTAACATCGAAATCGAACCAAAGGAT
CACCCTAAGTTCTGCGATAAAAACACATGCTATGACGAGGTTGTCCTTCAAGACCTCGATAGTGAAATTG
CTCAAATGAAAGGGGATAAGCTGGTTGGCTTCCACCTGATAGGTAGCCATGGCCCAACCTACTACAAGCG
CTACCCTGATGCTCATCGTCAGTTCACCCCTGACTGTCCACGCAGTGATATTGAAAACTGCACAGATGAA
GAGCTCACCAACACCTATGACAACACCATCCGCTACACCGATTTCGTGATTGGAGAGATGATTGCCAAGT
TGAAAACCTACGAAGATAAGTACAACACCGCGTTGCTCTACGTCTCCGATCATGGTGAATCACTGGGAGC
ATTAGGGCTTTACCTACACGGTACACCGTACCAGTTTGCACCGGATGATCAGACCCGTGTTCCTATGCAG
GTGTGGATGTCACCTGGATTTACCAAAGAGAAAGGCGTTGATATGGCGTGTTTGCAGCAGAAAGCCGCTG
ATACTCGTTACTCACACGATAATATTTTCTCATCTGTATTGGGTATCTGGGACGTCAAAACATCAGTTTA
CGAAAAGGGTCTAGATATTTTCAGTCAATGTCGTAATGTTCAATAAATTACATTATTGGGGGCTCAGGCC
CCCAATCATCTGTTAAATAATAGGTTTATTACTATTGTCCGTGTATTTCATGGTTGAAATTTTTAACGGG
CAAATC

>NG_055523.1 Shigella sonnei ECCTRSRTH02 mcr-3.2
TGGATTCGGCTCACCTGTAATGACCCACTGAAATCCTGCTCAGGTCATAATGAGTGATGTCTCGTTAGAA
AGTGATTGTTGGACTATTAATGGAGTAAGTATGCCTTCCCTTATAAAAATAAAAATTGTTCCGCTTATGT
TCTTTTTGGCACTGTATTTTGCATTTATGCTGAACTGGCGTGGAGTTCTCCATTTTTACGAAATCCTTTA
CAAATTAGAAGATTTTAAGTTTGGTTTCGCCATTTCATTACCAATATTGCTTGTTGCAGCGCTTAACTTT
GTATTTGTTCCATTTTCGATACGGTATTTAATAAAGCCTTTTTTTGCACTTCTTATCGCACTTAGTGCAA
TCGTTAGTTACACAATGATGAAGTATAGAGTCTTGTTTGATCAAAACATGATTCAGAATATTTTTGAAAC
CAATCAAAATGAGGCGTTAGCATATTTAAGCTTACCAATTATAGTATGGGTTACTATTGCTGGTTTTATC
CCTGCCATTTTACTTTTCTTTGTTGAAATTGAATATGAGGAAAAATGGTTCAAAGGGATTCTAACTCGTG
CCCTATCGATGTTTGCATCACTTATAGTGATTGCGGTTATTGCAGCACTATACTATCAAGATTATGTGTC
AGTGGGGCGCAACAATTCAAACCTCCAGCGTGAGATTGTTCCAGCCAATTTCGTTAATAGTACCGTTAAA
TACGTTTACAATCGTTATCTTGCTGAACCAATCCCATTTACAACTTTAGGTGATGATGCAAAACGGGATA
CTAATCAAAGTAAGCCCACGTTGATGTTTCTGGTCGTTGGTGAAACCGCTCGTGGTAAAAATTTCTCGAT
GAATGGCTATGAGAAAGACACCAATCCATTTACCAGTAAATCTGGTGGCGTGATCTCCTTTAATGATGTT
CGTTCGTGTGGGACTGCAACCGCTGTATCCGTCCCCTGCATGTTCTCCAATATGGGGAGAAAGGAGTTTG
ATGATAATCGCGCTCGCAATAGCGAGGGCCTGCTAGATGTGTTGCAAAAAACGGGGATCTCCATTTTTTG
GAAGGAGAACGATGGAGGCTGCAAAGGCGTCTGCGACCGAGTACCTAACATCGAAATCGAACCAAAGGAT
CACCCTAAGTTCTGCGATAAAAACACATGCTATGACGAGGTTGTCCTTCAAGACCTCGATAGTGAAATTG
CTCAAATGAAAGGGGATAAGCTGGTTGGCTTCCACCTGATAGGTAGCCATGGCCCAACCTACTACAAGCG
CTACCCTGATGCTCATCGTCAGTTCACCCCTGACTGTCCACGCAGTGATATTGAAAACTGCACAGATGAA
GAGCTCACCAACACCTATGACAACACCATCCGCTACACCGATTTCGTGATTGGAGAGATGATTGCCAAGT
TGAAAACCTACGAAGATAAGTACAACACCGCGTTGCTCTACGTCTCCGATCATGGTGAATCACTGGGAGC
ATTAGGGCTTTACCTACACGGTACACCGTACCAGTTTGCACCGGATGATCAGACCCGTGTTCCTATGCAG
GTGTGGATGTCACCTGGATTTATCAAAGAGAAAGGCGTTGATATGGCGTGTTTGCAGCAGAAAGCCGCTG
ATACTCGTTACTCACACGATAATATTTTCTCATCTGTATTGGGTATCTGGGACGTCAAAACATCAGTTTA
CGAAAAGGGTCTAGATATTTTCAGTCAATGTCGTAATGTTCAATAAATTACATTATTGGGGGCTCAGGCC
CCCAATCATCTGTTAAATAATAGGTTTATTACTATTGTCCGTGTATTTCATGGTTGAAATTTTTAACGGG
CAAATC

>NG_055661.1 Aeromonas media IMT29879 mcr-3.7 
GTGTATAAGAGTCAGCTTTGTTACCATTCATTTTCAACATACAGACAAGATGTATCGTTAGAAAGTGACT
GTTGGGCTATTAATGGAGTAAGTATGCCTTCCCTTATAAAAATAAAAATTGTGCCGCTCATATTTTTTTT
GGCACTGTATTTTGCATTTATGCTGAACTGGCGTGGAGTTCTCCATTTTTACGAAATTCTTTATAAATTA
GAAGATTTTAAATTTGGTTTCGCCATTTCATTACCAATATTGCTTGTTGCAGCGCTTAATTTTGCATTTG
TTCCATTTTCGATACGGTATTTAGTAAAGCCTTTTTTTGCACTTCTTATCGCACTTAGCGCAATCGTTAG
TTACACAATGATGAAGTATAGAGTCTTGTTTGATCAAAACATGATTCAGAATATTTTTGAAACCAATCAA
AATGAGGCATTAGCATATTTAAGTTTGCCAATTATAGGATGGGTTACTATTGTTGGATTTATCCCTGCCA
TTTTACTTTTCTTTGTTGAAATTGAATATGAGGAAAAATGGTTTAAAGGGATTCTAACTCGCGTCCTATC
GATGTTTGCATCCCTTATAGTGATTGCGGTTATTGCAGCACTATACTATCAAGATTATGTTTCAGTGGGG
CGCAACAATTCAAACCTCCAGCGTGAAATTGTTCCGGCCAATTTTGTTAATAGTACCGTTAAATATGTTT
ATAATCGTTATCTTGCAGAACCAATCCCATTTACTACTTTAGGTGATGATGCAAAACGGGATACTAATAA
AAGTAAGCCCACGTTGATGTTCCTGGTCGTTGGTGAAACTGCTCGTGGTAAAAATTTCTCGATGAATGGC
TATGAGAAAGATACCAACCCATTTACCAGTAAATCTGGTGGTGTGATCTCCTTTAATGATGTTCGTTCGT
GTGGGACAGCAACCGCTGTATCTGTCCCCTGCATGTTCTCCAATATGGGGAGAAAGGAGTTTGATGATAA
TCTCGCTCGTAATAGCGAGGGTTTGTTAGATGTGTTGCAGAAAACGGGGGTCTCCATTTTTTGGAAGGAG
AACGATGGCGGCTGCAAAGGCGTCTGCGACCGAGTACCTAACATCGAGGTCAAACCGAAGGATTACCCAA
AGTTCTGCGATAAAAATACATGCTATGACGAGGTTGTCCTTCAAGACCTCGATAGTGAAATTGCTCAAAT
GAAAGGGGATAAGCTGGTTGGCTTCCACCTGATAGGTAGCCATGGCCCAACCTACTACAAGCGCTATCCT
GATGCTCATCGTCAGTTCACCCCTGACTGTCCACGCAGTGATATTGAAAACTGCACAGATGAAGAGCTCA
CCAACACCTATGACAACACCATCCGCTACACGGATTTCGTGATTGCAGAGATGATTGCCAAGTTGAAAAC
CTACGAAGATAAGTACAACACCGCGTTGCTCTACGTCTCCGATCATGGTGAATCACTGGGAGCTATGGGG
CTTTACCTGCACGGTACACCGTACAAGTTTGCACCGGATGATCAGACCCGCGTACCTATGCAGGTGTGGA
TGTCACCTGGATTTACCAAAGAGAAAGGCATGAATATGGAATGTTTGCAGCAGAAAGCCGCTGATACTCG
TTACTCACACGATAATATTTTCTCATCTGTATTGGGTATCTGGGACGTCAAAACATCAGTTTACGAAAAG
GGTCTAGATATTTTCAGTCAATGTCGTAATGTTCAATAA

>NG_055782.1 E. coli pMCR3_WCHEC-LL123 mcr-3.5
AAAATTTATTTATGGAGGTAAAAAAGGATGAGTCAAGTTGTTGATTTTTTACAAAGATGTCTCGTTAGAA
AGTGATTGTTGGACTATTAATGGAGTAAGTATGCCTTCCCTTATAAAAATAAAAATTGTTCCGCTTATGT
TCTTTTTGGCACTGTATTTTGCATTTGTGCTGAACTGGCGTGGAGTTCTCCATTTTTACGAAATCCTTTA
CAAATTAGAAGATTTTAAGTTTGGTTTCGCCATTTCATTACCAATATTGCTTGTTGCAGCGCTTAACTTT
GTATTTGTTCCATTTTCGATACGGTATTTAATAAAGCCTTTTTTTGCACTTCTTATCGCACTTAGTGCAA
TCGTTAGTTACACAATGATGAAGTATAGAGTCTTGTTTGATCAAAACATGATTCAGAATATTTTTGAAAC
CAATCAAAATGAGGCGTTAGCATATTTAAGCTTACCAATTATAGTATGGGTTACTATTGCTGGTTTTATC
CCTGCCATTTTACTTTTCTTTGTTGAAATTGAATATGAGGAAAAATGGTTCAAAGGGATTCTAACTCGTG
CCCTATCGATGTTTGCATCACTTATAGTGATTGCGGTTATTGCAGCACTATACTATCAAGATTATGTGTC
AGTGGGGCGCAACAATTCAAACCTCCAGCGTGAGATTGTTCCAGCCAATTTCGTTAATAGTACCGTTAAA
TACGTTTACAATCGTTATCTTGCTGAACCAATCCCATTTACAACTTTAGGTGATGATGCAAAACGGGATA
CTAATCAAAGTAAGCCCACGTTGATGTTTCTGGTCGTTGGTGAAACCGCTCGTGGTAAAAATTTCTCGAT
GAATGGCTATGAGAAAGACACCAATCCATTTACCAGTAAATCTGGTGGCGTGATCTCCTTTAATGATGTT
CGTTCGTGTGGGACTGCAACCGCTGTATCCGTCCCCTGCATGTTCTCCAATATGGGGAGAAAGGAGTTTG
ATGATAATCGCGCTCGCAATAGCGAGGGCCTGCTAGATGTGTTGCAAAAAACGGGGATCTCCATTTTTTG
GAAGGAGAACGATGGAGGCTGCAAAGGCGTCTGCGACCGAGTACCTAACATCGAAATCGAACCAAAGGAT
CACCCTAAGTTCTGCGATAAAAACACATGCTATGACGAGGTTGTCCTTCAAGACCTCGATAGTGAAATTG
CTCAAATGAAAGGGGATAAGCTGGTTGGCTTCCACCTGATAGGTAGCCATGGCCCAACCTACTACAAGCG
CTACCCTGATGCTCATCGTCAGTTCACCCCTGACTGTCCACGCAGTGATATTGAAAACTGCACAGATGAA
GAGCTCACCAACACCTATGACAACACCATCCGCTACACCGATTTCGTGATTGGAGAGATGATTGCCAAGT
TGAAAACCTACGAAGATAAGTACAACACCGCGTTGCTCTACGTCTCCGATCATGGTGAATCACTGGGAGA
ATTAGGGCTTTACCTACACGGTACACCGTACCAGTTTGCACCGGATGATCAGACCCGTGTTCCTATGCAG
GTGTGGATGTCACCTGGATTTATCAAAGAGAAAGGCGTTGATATGGCGTGTTTGCAGCAGAAAGCCGCTG
ATACTCGTTACTCACACGATAATATTTTCTCATCTGTATTGGGTATCTGGGACGTCAAAACATCAGTTTA
CGAAAAGGGTCTAGATATTTTCAGTCAATGTCGTAATGTTCAATAAATTACATTATTGGGGGCTCAGGCC
CCCAATCATCTGTTAAATAATAGGTTTATTACTATTGTCCGTGTATTTCATGGTTGAAATTTTTAACGGG
CAAATC

>NG_055658.1 S. Paratyphi B pSE12-02541 MCR-5.1
AGCCGAACGGCTCAAAGGCTGCGAAGCCTTGCTGGACGCCTACGCGCAACGGGTGTTCGACGCTCACGAT
GAAAACCGTTGAAAGAAGAGGACATATTTCATGCGGTTGTCTGCATTTATCACTTTCTTGAAAATGCGCC
CGCAAGTGCGCACTGAATTTTTGACTCTGTTCATCAGCCTTGTGTTCACCCTGCTGTGCAATGGCGTGTT
TTGGAATGCCCTTCTTGCTGGACGCGACTCCCTAACTTCTGGAACATGGCTAATGCTCCTTTGCACTGGG
TTGCTGATCACCGGGCTGCAATGGTTGTTGCTCCTTCTGGTGGCCACGCGCTGGAGTGTCAAGCCACTAC
TGATTCTGCTTGCTGTCATGACGCCCGCCGCCGTTTATTTCATGCGCAACTACGGGGTTTATCTCGACAA
GGCCATGCTGCGGAATCTGATGGAGACGGACGTCAGGGAAGCCAGTGAGCTGTTGCAATGGAGAATGCTG
CCCTACTTGTTGGTTGCAGCCGTATCCGTGTGGTGGATTGCGAGAGTCAGGGTTTTACGAACGGGCTGGA
AACAAGCGGTAATGATGCGCAGCGCTTGTCTGGCTGGCGCTCTCGCCATGATTTCCATGGGTCTGTGGCC
AGTCATGGATGTGCTGATACCCACGCTTCGTGAAAACAAGCCGCTTCGCTATTTGATCACTCCTGCAAAC
TACGTCATCTCGGGCATTCGGGTTTTGACTGAACAGGCGTCATCGTCAGCAGACGAAGCAAGGGAAGTCG
TTGCAGCCGATGCGCATCGAGGGCCTCAAGAACAAGGCCGCCGTCCTCGTGCTCTCGTACTGGTTGTCGG
GGAAACCGTCAGGGCGGCTAATTGGGGGTTGAGCGGCTATGAACGACAAACCACCCCTGAGTTGGCCGCA
CGCGACGTGATCAATTTTTCCGATGTCACCAGTTGCGGGACGGATACGGCTACATCCCTTCCCTGCATGT
TTTCCCTCAATGGTCGGCGCGACTACGACGAACGCCAGATTCGTCGGCGCGAGTCCGTGCTGCACGTTTT
AAACCGTAGTGACGTCAACATTCTCTGGCGCGATAACCAGTCGGGCTGTAAAGGCGTCTGTGATGGACTG
CCCTTTGAAAACCTGTCTTCGGCAGGCCATCCCACACTGTGCCATGGCGAGCGCTGCCTGGATGAAATTC
TGCTCGAAGGGTTGGCCGAGAAGATAACAACAAGCCGCAGCGATATGCTGATCGTTCTGCATATGCTGGG
CAATCACGGCCCAGCGTATTTCCAGCGCTATCCCGCAAGCTACCGACGCTGGTCGCCAACCTGCGACACC
ACCGATCTGGCCAGCTGTTCGCATGAAGCCTTGGTGAACACCTACGACAACGCCGTGCTTTACACCGATC
ATGTGCTTGCCCGTACCATTGACCTGCTGTCCGGCATCCGCTCACACGACACGGCGCTGCTGTACGTTTC
CGATCATGGGGAATCGCTCGGCGAGAAAGGCCTGTATCTCCATGGCATACCTTACGTCATCGCGCCGGAT
GAGCAGATCAAGGTGCCGATGATCTGGTGGCAGTCGAGTCAGGTTTATGCCGACCAAGCCTGTATGCAAA
CTCATGCCTCTCGGGCACCGGTAAGTCACGATCACCTGTTTCACACCTTGCTCGGGATGTTCGACGTGAA
AACCGCTGCCTACACGCCAGAGTTGGACCTTCTGGCAACATGCAGAAAAGGACAACCACAATGACGACGT
CAACGGATGATCCGCCGAAACGCTGGCTCAACCGCACCGTCGCAGGTGCGGGGATCACGAGCTCATTGGG
GGATTTCTGCTACGAAACCACCAC

>NG_057467.1 E. coli 11E02380 MCR-5.2
ATGCGGTTGTCTGCATTTATCACTTTCTTGAAAATGCGCCCGCAAGTGCGCACTGAATTTTTGACTCTGT
TCATCAGCCTTGTGTTCACCCTGCTGTGCAATGGCGTGTTTTGGAATGCCCTTCTTGCTGGACGCGACTC
CCTAACTTCTGGAACATGGCTAATGCTCCTTTGCACTGGGTTGCTGATCACCGGGCTGCAATGGTTGTTG
CTCCTTCTGGTGGCCACGCGCTGGAGTGTCAAGCCACTACTGATTCTGCTTGCTGTCATGACGCCCGCCG
CCGTTTATTTCATGCGCAACTACGGGGTTTATCTCGACAAGGCCATGCTGCGGAATCTGATGGAGACGGA
CGTCAGGGAAGCCAGTGAGCTGTTGCAATGGAGAATGCTGCCCTACTTGTTGGTTGCAGCCGTATCCGTG
TGGTGGATTGCGAGAGTCAGGGTTTTACGAACGGGCTGGAAACAAGCGGTAATGATGCGCAGCGCTTGTC
TGGCTGGCGCTCTCGCCATGATTTCCATGGGTCTGTGGCCAGTCATGGATGTGCTGATACCCACGCTTCG
TGAAAACAAGCCGCTTCGCTATTTGATCACTCCTGCAAACTACGTCATCTCGGGCATTCGGGTTTTGACT
GAACAGGCGTCATCGTCAGCAGACGAAGCAAGGGAAGTCGTTGCAGCCGATGCGCATCGAGGGCCTCAAC
AAGGCCGCCGTCCTCGTGCTCTCGTACTGGTTGTCGGGGAAACCGTCAGGGCGGCTAATTGGGGGTTGAG
CGGCTATGAACGACAAACCACCCCTGAGTTGGCCGCACGCGACGTGATCAATTTTTCCGATGTCACCAGT
TGCGGGACGGATACGGCTACATCCCTTCCCTGCATGTTTTCCCTCAATGGTCGGCGCGACTACGACGAAC
GCCAGATTCGTCGGCGCGAGTCCGTGCTGCACGTTTTAAACCGTAGTGACGTCAACATTCTCTGGCGCGA
TAACCAGTCGGGCTGTAAAGGCGTCTGTGATGGACTGCCCTTTGAAAACCTGTCTTCGGCAGGCCATCCC
ACACTGTGCCATGGCGAGCGCTGCCTGGATGAAATTCTGCTCGAAGGGTTGGCCGAGAAGATAACAACAA
GCCGCAGCGATATGCTGATCGTTCTGCATATGCTGGGCAATCACGGCCCAGCGTATTTCCAGCGCTATCC
CGCAAGCTACCGACGCTGGTCGCCAACCTGCGACACCACCGATCTGGCCAGCTGTTCGCATGAAGCCTTG
GTGAACACCTACGACAACGCCGTGCTTTACACCGATCATGTGCTTGCCCGTACCATTGACCTGCTGTCCG
GCATCCGCTCACACGACACGGCGCTGCTGTACGTTTCCGATCATGGGGAATCGCTCGGCGAGAAAGGCCT
GTATCTCCATGGCATACCTTACGTCATCGCGCCGGATGAGCAGATCAAGGTGCCGATGATCTGGTGGCAG
TCGAGTCAGGTTTATGCCGACCAAGCCTGTATGCAAACTCATGCCTCTCGGGCACCGGTAAGTCACGATC
ACCTGTTTCACACCTTGCTCGGGATGTTCGACGTGAAAACCGCTGCCTACACGCCAGAGTTGGACCTTCT
GGCAACATGCAGAAAAGGACAACCACAATGA

>NG_061405.1 E. coli ECPB39 unnamed MCR-5.3
ATGCGGTTGTCTGCATTTATCACTTTCTTGAAAATGCGCCCGCAAGTGCGCACTGAATTTTTGACTCTGT
TCATCAGCCTTGTGTTCACCCTGCTGTGCAATGGCGTGTTTTGGAATGCCCTTCTTGCTGGACGCGACTC
CCTAACTTCTGGAACATGGCTAATGCTCCTTTGCACTGGGTTGCTGATCACCGGGCTGCAATGGTTGTTG
CTCCTTCTGGTGGCCACGCGCTGGAGTGTCAAGCCACTACTGATTCTGCTTGCTGTCATGACGCCCGCCG
CCGTTTATTTCATGCGCAACTACGGGGTTTATCTCGACAAGGCCATGCTGCGGAATCTGATGGAGACGGA
CGTCAGGGAAGCCAGTGAGCTGTTGCAATGGAGAATGCTGCCCTACTTGTTGGTTGCAGCCGTATCCGTG
TGGTGGATTGCGAGAGTCAGGGTTTTACGAACGGGCTGGAAACAAGCGGTAATGATGCGCAGCGCTTGTC
TGGCTGGCGCTCTCGCCATGATTTCCATGGGTCTGTGGCCAGTCATGGATGTGCTGATACCCACGCTTCG
TGAAAACAAGCCGCTTCGCTATTTGATCACTCCTGCAAACTACGTCATCTCGGGCATTCGGGTTTTGACT
GAACAGGCGTCATCGTCAGCAGACGAAGCAAGGGAAGTCGTTGCAGCCGATGCGCATCGAGGGCCTCAAG
AACAAGGCCGCCGTCCTCGTGCTCTCGTACTGGTTGTCGGGGAAACCGTCAGGGCGGCTAATTGGGGGTT
GAGCGGCTATGAACGACAAACCACCCCTGAGTTGGCCGCACGCGACGTGATCAATTTTTCCGATGTCACC
AGTTGCGGGACGGATACGGCTACATCCCTTCCCTGCATGTTTTCCCTCAATGGTCGGCGCGACTACGACG
AACGCCAGATTCGTCGGCGCGAGTCCGTGCTGCACGTTTTAAACCGTAGTGACGTCAACATTCTCTGGCG
CGATAACCAGTCGGGCTGTAAAGGCGTCTGTGATGGACTGCCCTTTGAAAACCTGTCTTCGGCAGGCCAT
CCCACACTGTGCCATGGCGAGCGCTGCCTGGATGAAATTCTGCTCGAAGGGTTGGCCGAGAAGATAACAA
CAAGCCGCAGCGATATGCTGATCGTTCTGCATATGCTGGGCAATCACGGCCCAGCGTATTTCCAGCGCTA
TCCCGCAAGCTACCGACGCTGGTCGCCAACCTGCGACACCACCGATCTGTCCAGCTGTTCGCATGAAGCC
TTGGTGAACACCTACGACAACGCCGTGCTTTACACCGATCATGTGCTTGCCCGTACCATTGACCTGCTGT
CCGGCATCCGCTCACACGACACGGCGCTGCTGTACGTTTCCGATCATGGGGAATCGCTCGGCGAGAAAGG
CCTGTATCTCCATGGCATACCTTACGTCATCGCGCCGGATGAGCAGATCAAGGTGCCGATGATCTGGTGG
CAGTCGAGTCAGGTTTATGCCGACCAAGCCTGTATGCAAACTCATGCCTCTCGGGCACCGGTAAGTCACG
ATCACCTGTTTCACACCTTGCTCGGGATGTTCGACGTGAAAACCGCTGCCTACACGCCAGAGTTGGACCT
TCTGGCAACATGCAGAAAAGGACAACCACAATGA

>NG_065945.1 hospital metagenome mcr-5.4
AGCCGAACGGCTCAAAGGCTGCGAAGCCTTGCTGGACGCCTACGCGCAACGGGTGTTCGACGCTCACGAT
GAAAACAGTTGAAAGAAGAGGACATATTTCATGCGGTTGTCTGCATTTATCACTTTCTTGAAAATGCGCC
CGCAAGTGCGCACTGAATTTTTGACTCTGTTCATCAGCCTTGTGTTCACCCTGCTGTGCAATGGCGTGTT
TTGGAATGCCCTTCTTGCTGGACGCGACTCCCTAACTTCTGGAACATGGCTAATGCTCCTTTGCACTGGG
TTGCTGATCACCGGGCTGCAATGGTTGTTGCTCCTTCTGGTGGCCACGCGCTGGAGTGTCAAGCCACTAC
TGATTCTGCTTGCTGTCATGACGCCCGCCGCCGTTTATTTCATGCGCAACTACGGGGTTTATTTCGACAA
GGCCATGCTGCGGAATCTGATGGAGACGGACGTCAGGGAAGCCAGTGAGCTGTTGCAATGGAGAATGCTG
CCCTACTTGTTGGTTGCAGCCGTATCCGTGTGGTGGATTGCGAGAGTCAGGGTTTTACGAACGGGCTGGA
AACAAGCGGTAATGATGCGCAGCGCTTGTCTGGCTGGCGCTCTCGCCATGATTTCCATGGGTCTGTGGCC
AGTCATGGATGTGCTGATACCCACGCTTCGTGAAAACAAGCCGCTTCGCTATTTGATCACTCCTGCAAAC
TACGTCATCTCGGGCATTCGGGTTTTGACTGAACAGGCGTCATCGTCAGCAGACGAAGCAAGGGAAGTCG
TTGCAGCCGATGCGCATCGAGGGCCTCAAGAACAAGGCCGCCGTCCTCGTGCTCTCGTACTGGTTGTCGG
GGAAACCGTCAGGGCGGCTAATTGGGGGTTGAGCGGCTATGAACGACAAACCACCCCTGAGTTGGCCGCA
CGCGACGTGATCAATTTTTCCGATGTCACCAGTTGCGGGACGGATACGGCTACATCCCTTCCCTGCATGT
TTTCCCTCAATGGTCGGCGCGACTACGACGAACGCCAGATTCGTCGGCGCGAGTCCGTGCTGCACGTTTT
AAACCGTAGTGACGTCAACATTCTCTGGCGCGATAACCAGTCGGGCTGTAAAGGCGTCTGTGATGGACTG
CCCTTTGAAAACCTGTCTTCGGCAGGCCATCCCACACTGTGCCATGGCGAGCGCTGCCTGGATGAAATTC
TGCTCGAAGGGTTGGCCGAGAAGATAACAACAAGCCGCAGCGATATGCTGATCGTTCTGCATATGCTGGG
CAATCACGGCCCAGCGTATTTCCAGCGCTATCCCGCAAGCTACCGACGCTGGTCGCCAACCTGCGACACC
ACCGATCTGGCCAGCTGTTCGCATGAAGCCTTGGTGAACACCTACGACAACGCCGTGCTTTACACCGATC
ATGTGCTTGCCCGTACCATTGACCTGCTGTCCGGCATCCGCTCACACGACACGGCGCTGCTGTACGTTTC
CGATCATGGGGAATCGCTCGGCGAGAAAGGCCTGTATCTCCATGGCATACCTTACGTCATCGCGCCGGAT
GAGCAGATCAAGGTGCCGATGATCTGGTGGCAGTCGAGTCAGGTTTATGCCGACCAAGCCTGTATGCAAA
CTCATGCCTCTCGGGCACCGGTAAGTCACGATCACCTGTTTCACACCTTGCTCGGGATGTTCGACGTGAA
AACCGCTGCCTACACGCCAGAGTTGGACCTTCTGGCAACATGCAGAAAAGGACAACCACAATGACGACGT
CAACGGATGATCCGCCGAAACGCTGGCTCAACCGCACCGTCGCAGGTGCGGGGATCACGAGCTCATTGGG
GGATTTCTGCTACGAAACCACCAC

>NG_055781.1 Moraxella sp. MSG47-C17 MCR-6.1
ATGACACAGCATAGTCCTTGGTACCGCCGTCCGGTCAATCCCTATCTGTTGATGAGCGTGGTCGCTTTAT
TTTTGTCAGCGACAGCAAACCTAACTTTCTTTGATAAAATCACCAATACTTATCCGATGGCACAAAACGC
AGGCTTTGTGATCTCAACGGCGCTTGTGCTATTTGGGGCGATGCTATTGATTACTGTGCTGTTATCGTAT
CGCTATGTGCTTAAGCCTGTGTTGATTTTGCTGCTTATCATGGGTGCGGTGACGAGCTATTTTACCGATA
CTTATGGCACCGTTTATGACACCACCATGCTCCAAAATGCCTTGCAAACTGACCAAGCCGAGTCTAAGGA
CTTGATGAATATGGCGTTTTTTGTGCGGATTATCGGGCTTGGCGTGTTGCCAAGTATCTTGGTGGCGTGG
GTCAAGGTGGATTATCCGACATTGGGTAAGAGTCTGATTCAGCGTGCGATGACTTGGGGTGTGGCAGTGG
TGATGGCACTTGTGCCGATTTTGGCATTTAGTAGTCACTACGCCAGTTTCTTTCGTGAACATAAGCCACT
GCGTAGCTATGTCAATCCCGTGATGCCGATTTATTCAGTAGGTAAGCTTGCCAGTATTGAGTACAAAAAA
GCCACCGCGCCAAAAGACACCATCTATCATGCCAAAGATGCTGTACAGACGACGACGCCTGCCGAGCGTA
AGCCACGACTCGTGGTGTTCGTCGTCGGTGAGACGGCTCGAGCTGACCATGTGCAGTTTAATGGCTATAG
TCGTGAGACTTTTCCGCAGCTTGCCAAGATTGACAACCTAGCCAATTTTAGCCAAGTGACATCGTGTGGC
ACATCGACGGCGTACTCTGTGCCGTGTATGTTCAGTTATCTGGGTCAAGATGACTATGATGTCGATACCG
CCAAATACCAAGAAAACGTGCTGGATACGCTTGACCGACTGGGTGTGGGTATCCTGTGGCGGGATAATAA
TTCAGACTCAAAAGGCGTGATGGATAAACTGCCTGCTTCGCAGTATTTTGATTATAAATCAGCGACCAAC
AACACCATCTGTAACACCAATCCTTACAACGAATGTCGTGATGTCGGTATGTTGGTGGGGCTAGATGATT
ATGTGAGTACCAATCAAGGCAAAGATATGCTCATCATGCTACACCAAATGGGTAATCATGGGCCGGCGTA
CTTCAAGCGTTATGACGAGCAATTTGCCAAATACACCCCTGTGTGCGAAGGTAATGAACTTGCCAAGTGT
GAACACCAATCGCTCATCAACGCCTATGATAATGCACTGCTTGCGACCGATGATTTTATCGCCAAAAGTA
TCGATTGGCTAAAAACGCATCAGGCCAACTATGATGTTGCCATGCTCTATGTCAGCGACCACGGCGAGAG
TCTGGGTGAAAATGGCGTCTATCTGCATGGTATGCCAAATGCCTTTGCACCAAAAGAACAGCGAGCGGTA
CCGGCATTCTTTTGGTCAAATAATCCATCGTTCACGCCAACTGCCAGCGACACTGTGCTGACACATGATG
CGATTACGCCGACTCTACTGAAGCTGTTTGATGTCACAGCGGATAAGGTCAAAGACCGCACCGCATTCAT
CCGCTGA

>NG_056413.1 K. pneumoniae SC20141012 pSC20141012 MCR-7.1
TCTTAATTCGCGCTTAATTTTTGCCTTCTACGCTGGCGGCACTGTTTCTGGTAGTGTTGCCCCGCCATTT
ATTGTGTCGTCCGGCATTCAGGAGTCTTCTATGCGCATCACGCTCGGTGTGATGAAGGTGAATTTGTTGC
TGGTGCTCTTTTTCGCACTGGTGCTGAACTGGCCTTTCTTTCTTCGTTTTTATTCTGTTATCAGTGGTCT
GGAACATGTCCGGGCCGGTTTCGTTATCTCGGTTCCTCTGGTGCTGCTTGCCGCACTCAACGCCGTCTTT
ATCCCCTTTACCTTCCGCTGGTTGCTCAAGCCCTTCTTTTCGTTGTTGATCCTGACAGGCTCCATCGTCA
GTTACGCCATGCTCAAATACGGCGTCATCTTCGATGCCAGCATGATCCAGAACATAGTGGAGACCAACAA
CAGTGAGGCGACCTCCTACCTGAATGTGCCGGTCGTGCTCTGGTTCCTGCTGACCGGTGTGTTGCCCATG
GTGGTGCTCTGGTCGCTGAAGGTGCGCTATCCGGCAAACTGGTACAAGGGGCTGGCCATCAGGGCTGGTG
CTCTGGCCTTCTCGCTGCTGTTCGTGGGAGGCGTTGCCGCACTTTACTATCAGGATTACGTCTCGATCGG
CCGCAATCACCGGATCCTGGGCAAGCAGATAGTGCCGGCCAACTATGTCAACGGCATCTACAAATATGCC
CGCGACGTGGTATTTGCTACCCCCATCCCTTATCAACCGCTGGGGACTGATGCCAAAGTCGTCGCCAAAG
GGGATAAACCGACCCTGATGTTTCTGGTGGTGGGGGAGACAGCCCGCGGCAAGAACTTCTCGATGAACGG
CTACGAGAAAGAGACCAACCCCTTTACCAGTCAGGCCGGGGGCGTGATCTCCTTCAAGGACGTGCGCTCT
TGCGGCACGGCCACAGCGGTGTCGGTGCCCTGCATGTTCTCCAACATGGGGCGCAAGGAGTTTGATGACA
ACCGGGCCCGCAACAGCGAAGGCCTGCTCGATGTGCTGCAAAGAAGCGGGGTCTCCATCTTCTGGAAGGA
GAACGACGGCGGCTGCAAAGGGGTGTGCGATCGGGTGCCCAACATCGAGATCAAGCCAAAAGATCACCCA
CAGTTCTGCGACAAGAACACCTGCTATGACGAGGTTGTACTGCAAAATCTCGACGACGAGGTGGCGCAGA
TGAAGGGCGACAAGCTGGTCGGTTTCCATCTGATCGGCAGCCACCGCCCGCCCTACCACCAACGCTATCC
GGACAAACCACCCCCGTTCGTACCGGACTGCCCGCGCAGCGACATCGAGAACTGCAGCGATGAAGAGCTG
GTCAACACCTATGACAACACCATCCGCTACACCGATTTTGTCATAGCAGAGATGATTACCAAGCTGAAAA
AGTATGAAGATAAGTACAACACGGCGTTGATCTACCTCTCTGATCACGGCGAGTCGCTGGGTGCGATGGG
GCTCTATCTGCATGGCACGCCCTACAAGTTTGCCCCTGACGACCAGACCCGGGTACCGATGCAGGTCTGG
ATGTCGCCGGGCTTTGCCAAAGAGAAGGGGATGGATCTGAACTGCCTGCAGCAAAAAGCGGCAGACAATC
GCTACTCCCATGACAACCTCTTCTCCTCTGTGCTCGGGATCTGGGATGTCAGCACGGCGGTGTACGACAA
GCAGCTCGATATTTTCAGCCAGTGCCGCACCGTGCAGTAAGGTGAGGGCCGACTAGGGGCGCCACTGCGC
CCCTTTTTTATCCCCAAAATTGTTCAGTTTTTATATATGACTTGCTCCATTTGTTTAGATGCTATGTACG

>NG_061399.1 K. pneumoniae KP91 pKP91 MCR-8.1
TAATCCTTGGAAACCTTAGAAATTGATGGAGGATCTTAACAAGATCCTGACATAGATTTTCAGATACTGC
GTACGATTTGTTAATCTTCAGGAATCGTGCATGTTCAAGTATCTTTTATCTTTCAAACTGAACCCGGTAC
AACGGACCTGGGCTGCAGCATTTTTTTTCACTACAATCGGCAACATAGCACTTTGGCAAACACTATGGAT
TAATGTAGATGTTCATAATATACATAATCTACTTTTTTTTGCCAGTCTGCCAATATTTCTTTTCTGCTTT
CTAAGTATCTTACTTACACCAGTCATGGTTATTCCATATTTATGCAGGCCTCTACTTGTAGTTCTTATTC
TAATCAGTGCCTGCTGTAGTTATTTCATGATGAAATACAACATATTAATTGACCGCAGCATGGTGCAAAA
CTTTTTTGAGACTAATCAGGCTGAATTAACATCATACTTATCCGTTCCTTTTCTTTCCACTCTATTTCTA
CTTGGCATTGTACCAGCAATTATCCTGGCGTTGCCTTCAACAGACAATAAGCGGGGAGCTTTTAGAATTG
AATTGTGGTGGTTGGCGCATATTTGCATAGCTGTAGTCTTATTAGCCATGGTTACCATGGTGTTTTATAA
GGATTACGCATCTCTCATACGAAACAATATGCAGATTAAAGACCAGGCTTTACCTTTTAACTTTGTGCGT
AATACGAATGGTTACCTTAAAAGAAAATACCAGGCATCTTCAACAATTCTACAAAGCGTGGGGGAGGATG
CTGTACGTCCAATATATTCAAATGCTCCACCGAAACTGGTGGTTGTCGTCGTGGGCGAAACCGCCAGAGC
ACAGAATTTCCAGCTGAATGGCTATTCGCGGGTAACCAACCCCTATCTTTCCAGACGACATGATGTTATC
AGTTTCAAAAATGTGTCGTCATGCGGAACGGCTACCGCAATATCACTACCCTGCATGTTCTCGCGAATGT
CACGTAACGAATACAATGAAGTCCGTGCCGCATCAGAAGAAAACTTGCTGGATATCCTTAAACGTACAGG
TGTTGAGGTGCTATGGCGCAACAATAACAATGGTGGTTGTAAGGGAATCTGCAAGCGAGTACCCACAGAT
GATATGCCGGCAATGAAAGTAATTGGGGAATGTGTTAACAAAGATGGTACATGCTTTGATGAGGTGTTAT
TAAATCAACTCTCATCCCGAATTAATGCAATGCAGGGTGATGCGCTTATTGTTTTACATCAAATGGGCAG
TCATGGACCAACATATTTTGAACGTTATCCGTCTACAAGTAAAGTCTTTAGCCCAACTTGCGACAGCAAC
CTGATCGAAAAATGCTCAAATAAAGAACTGGTCAATACATACGACAATACGCTAGTTTATACTGATCGTA
TGCTGAGCAAAACTATTGAACTGTTGCAACGTTATTCCGGGATGCGTGACGTTGCTATGATATATCTTTC
TGATCATGGAGAATCGCTGGGGGAAAGCGGAATATATCTTCATGGCACACCATATATTATTGCCCCCAAT
GAACAAACACACATCCCGATGTTTATGTGGTTTTCGTCTTCATTCGCGCAGCATTCCAAATTAAATCTAG
AATGCCTGACCGGTAATGCCGACAAACAATACAGTCATGATAATTTTTATCATTCAATACTTGGTCTCTT
CAACGTAAAAACCAGTGTATATAAACCGGAGTTAGATATGTTTACTCTATGTCGACAATCTGACCACACA
CCACTGTCTTCCGCAGTTGTAAGAGAGAAAACAGATGGGAATGGTTAGTAAATAAACTATCATCTTATTT
ATTTCACCACCCTATAACGCACTATACAACACCTGCTCCTTAAATATAAACAAGGAGCAGTCATTGACAA
TTTATGGC

>NG_061627.1 K. pneumoniae SCKLB88 MCR-8.2
TAATCCTTGGAAACCTTAGAAATTGATGGAGGATCTTAACAAGATCCTGACATAGATTTTCAGATACTGC
GTACGATTTGTTAATCTTCAGGAATCGTGCATGTTCAAGTATCTTTTATCTTTCAAACTGAACCCGGTAC
AACGGACCTGGGCTGCAGCATTTTTTTTCACTACAATCGGCAACATAGCACTTTGGCAAACACTATGGAT
TAATGTAGATGTTCATAATATACATAATCTACTTTTTTTTGTCAGTCTGCCAATATTTCTTTTCTGCTTT
CTAAGTATCTTACTTACACCAGTCATGGTTATTCCATATTTATGCAGGCCTCTACTTGTAGTTCTTATTC
TAATCAGTGCCTGCTGTAGTTATTTCATGATGAAATACAACATATTAATTGACCGCAGCATGGTGCAAAA
CTTTTTTGAGACTAATCAGGCTGAATTAACATCATACTTATCCGTTCCTTTTCTTTCCACTCTATTTCTA
CTTGGCATTGTACCAGCAATTATCCTGGCGTTGCCTTCAACAGACAATAAGCGGGGAGCTTTTAGAATTG
AATTGTGGTGGTTGGCGCATATTTGCATAGCTGTAGTCTTATTAGCCATGGTTACCATGGTGTTTTATAA
GGATTACGCATCTCTCATACGAAACAATATGCAGATTAAAGACCAAGCTTTACCTTTTAACTTTGTGCGT
AATACGAATGGTTACCTTAAAAGAAAATACCAGGCATCTTCAACAATTCTACAAAGCGTGGGGGAGGATG
CTGTACGTCCAATATATTCAAATTCTCCACCGAAACTGGTGGTTGTCGTCGTGGGCGAAACCGCCAGAGC
ACAGAATTTCCAGCTGAATGGCTATTCGCGGGTAACCAACCCCTATCTTTCCAGACGACATGATGTTATC
AGTTTCAAAAATGTGTCGTCATGCGGAACGGCTACCGCAATATCACTACCCTGCATGTTCTCGCGAATGT
CACGTAACGAATACAATGAAGTCCGTGCCGCATCAGAAGAAAACTTGCTGGATATCCTTAAACGTACAGG
TGTTGAGGTGCTATGGCGCAACAATAACAATGGTGGTTGTAAGGGAATCTGCAAGCGAGTACCCACAGAT
GATATGCCGGCAATGAAAGTAATTGGGGAATGTGTTAACAAAGATGGTACATGCTTTGATGAGGTGTTAT
TATATCAACTCTCATCCCGAATTAATGCAATGCAGGGTGATGCGCTTATTGTTTTACATCAAATGGGCAG
TCATGGACCAACATATTTTGAACGTTATCCGTCTACAAGTAAAGTCTTTAGCCCAACTTGCGACAGCAAC
CTGATCGAAAAATGCTCAAATAAAGAACTGGTCAATACATACGACAATACGCTAGTTTATACTGATCGTA
TGCTGAGCAAAACTATTGAACTGTTGCAACGTTATTCCGGGATGCGTGACGTTGCTATGATATATCTTTC
TGATCATGGAGAATCGCTGGGGGAAAGCGGAATATATCTTCATGGCACACCATATATTATTGCCCCCAAG
GAACAAACACACATCCCGATGTTTATGTGGTTTTCGTCTTCATTCGCGCAGCATTCCAAATTAAATCTAG
AATGCCTGACCGGTAATGCCGACAAACAATACAGTCATGATAATTTTTATCATTCAATACTTGGTCTCTT
CAACGTAAAAACCAGTGTATATAAACCGGAGTTAGATATGTTTACTCTATGTCGACAATCTGACCACACA
CCACTGTCTTCCGCAGTTGTAAGAGAGAAAACAGATGGGAATGGTTAGTAAATAAACTATCATCTTATTT
ATTTCACCACCCTATAACGCACTATACAACACCTGCTCCTTAAATATAAACAAGGAGCAGTCATTGACAA
TTTATGGC

>NG_066547.1 K. pneumoniae R3 MCR-8.3
ATGTTCAAGTATCTTTTATCTTTCAAACTGAACCCGGTACAACGGACCTGGGCTGCAGCATTTTTTTTCA
CTACAATCGGCAACATAGCACTTTGGCAAACACTATGGATTAATGTAGATGTTCATAATATACATAATCT
ACTTTTTTTTGCCAGTCTGCCAATATTTCTTTTCTGCTTTCTAAGTATCTTACTTACACCAGTCATGGTT
ATTCCATATTTATGCAGGCCTCTACTTGTAGTTCTTATTCTAATCAGTGCCTGCTGTAGTTATTTCATGA
TGAAATACAACATATTAATTGACCGCAGCATGGTGCAAAACTTTTTTGAGACTAATCAGGCTGAATTAAC
ATCATACTTATCCGTTCCTTTTCTTTCCACTCTATTTCTACTTGGCATTGTACCAGCAATTATCCTGGCG
TTGCCTTCAACAGACAATAAGCGGGGAGCTTTTAGAATTGAATTGTGGTGGTTGGCGCATATTTGCATAG
CTGTAGTCTTATTAGCCATGGTTACCATGGTGTTTTATAAGGATTACGCATCTCTCATACGAAACAATAT
GCAGATTAAAGACCAGGCTTTACCTTTTAACTTTGTGCGTAATACGAATGGTTACCTTAAAAGAAAATAC
CAGGCATCTTCAACAATTCTACAAAGCGTGGGGGAGGATGCTGTACGTCCAATATATTCAAATGCTCCAC
CGAAACTGGTGGTTGTCGTCGTGGGCGAAACCGCCAGAGCACAGAATTTCCAGCTGAATGGCTATTCGCG
GGTAACCAACCCCTATCTTTCCAGACGACATGATGTTATCAGTTTCAAAAATGTGTCGTCATGCGGAACG
GCTACCGCAATATCACTACCCTGCATGTTCTCGCGAATGTCACGTAACGAATACAATGAAGTCCGTGCCG
CATCAGAAGAAAACTTGCTGGATATCCTTAAACGTACAGGTGTTGAGGTGCTATGGCGCAACAATAACAA
TGGTGGTTGTAAGGGAATCTGCAAGCGAGTACCCACAGATGATATGCCGGCAATGAAAGTAATTGGGGAA
TGTGTTAACAAAGATGGTACATGCTTTGATGAGGTGTTATTAAATCAACTCTCATCCCGAATTAATGCAA
TGCAGGGTGATGCGCTTATTGTTTTACATCAAATGGGCAGTCATGGACCAAAATATTTTGAACGTTATCC
GTCTACAAGTAAAGTCTTTAGCCCAACTTGCGACAGCAACCTGATCGAAAAATGCTCAAATAAAGAACTG
GTCAATACATACGACAATACGCTAGTTTATACTGATCGTATGCTGAGCAAAACTATTGAACTGTTGCAAC
GTTATTCCGGGATGCGTGACGTTGCTATGATATATCTTTCTGATCATGGAGAATCGCTGGGGGAAAGCGG
AATATATCTTCATGGCACACCATATATTATTGCCCCCAATGAACAAACACACATCCCGATGTTTATGTGG
TTTTCGTCTTCATTCGCGCAGCATTCCAAATTAAATCTAGAATGCCTGACCGGTAATGCCGACAAACAAT
ACAGTCATGATAATTTTTATCATTCAATACTTGGTCTCTTCAACGTAAAAACCAGTGTATATAAACCGGA
GTTAGATATGTTTACTCTATGTCGACAATCTGACCACACACCACTGTCTTCCGCAGTTGTAAGAGAGAAA
ACAGATGGGAATGGTTAG
